# Supplementary material for: Chromosome-scale genome assembly of Sauvagesia rhodoleuca (Ochnaceae) provides insights into its genome evolution and demographic history
Source: DNA Res. 2025 Sep 2;32(5):dsaf022. doi: 10.1093/dnares/dsaf022 (PMC12448743; doi:10.1093/dnares/dsaf022)
Supplement: dsaf022_suppl_Supplementary_Materials_1 [file dsaf022_suppl_supplementary_materials_1.zip]

Archive with 7 entries (7 files):
- Figure S1 Genome survey.jpeg
- Figure S2 GO of unique genes.jpg
- Figure S3 GO of exp. and contr.pdf
- Figure S4 Kobo.blockks.jpeg
- Figure S5 GO analysis of dup genes.jpg
- Supplemental_table_and_figure_legends.docx
- Table S1-S6.xlsx
