# Supplementary material for: Chromosome-scale genome assembly of Sauvagesia rhodoleuca (Ochnaceae) provides insights into its genome evolution and demographic history
Source: DNA Res. 2025 Sep 2;32(5):dsaf022. doi: 10.1093/dnares/dsaf022 (PMC12448743; doi:10.1093/dnares/dsaf022)
Supplement: dsaf022_suppl_Supplementary_Materials_1 [file dsaf022_suppl_supplementary_materials_1.zip › Table S1-S6.xlsx]

## Sheet: Table S1 chrom stastics
Chromosomes	Lengths (bp)	GC contents	Gene numbers	Copia numbers	Gypsy numbers	R-AQI (%)	S-AQI (%)	LAI
chr1	22787112	0.3437	2526	51	47	90.43	100	21.84
chr2	20185463	0.3546	1463	43	67	76.47	100	19.13
chr3	23223101	0.3333	1574	41	56	64.17	100	23.74
chr4	22682243	0.3451	2354	47	53	85.24	100	21.66
chr5	22263050	0.3418	2215	40	56	91.46	100	23.22
chr6	21229409	0.3377	2128	42	29	97.17	100	14.43
chr7	20320052	0.3389	1762	34	44	91.6	100	14.44
chr8	9542605	0.337	785	19	18	83.95	100	15.67
chr9	10576311	0.3409	918	25	13	86.43	100	15.23
chr10	18683607	0.3306	1762	39	24	94.43	100	14.23
chr11	16163260	0.3376	1537	55	19	89.97	100	19.29
chr12	15792533	0.3372	1488	45	34	89.64	100	17.88
chr13	15682130	0.3367	1549	41	20	92.02	100	14.94
chr14	10298475	0.3354	641	17	20	80.21	100	12.82
chr15	9299230	0.3371	962	13	12	76.28	100	16.94
chr16	8914115	0.3368	1074	22	11	85.73	100	28.87
chr17	8196251	0.3301	738	25	15	88.79	100	18.54
chr18	7840256	0.3323	959	22	5	91.91	100	22.36
chr19	6691094	0.3306	692	26	5	95.48	100	19.99
Note: R-AQI indicates regional assembly quality indicator; S-AQI refers to structural assembly quality indicator.

## Sheet: Table S2 BUSCO evaluation
BUSCO evaluation of genome assembly
Complete BUSCOs	1588 (98.40%)
Single-copy BUSCOs	1556 (96.40%)
Duplicated BUSCOs	32 (2.0%)
Fragmented BUSCOs	7 (0.4%)
Missing BUSCOs	19 (1.2%)
BUSCO evaluation of predicted genes
Complete BUSCOs	1544 (95.7%)
Single-copy BUSCOs	1517 (94.0%)
Duplicated BUSCOs	27 (1.7%)
Fragmented BUSCOs	45 (2.8%)
Missing BUSCOs	25 (1.5%)
# Note: The BUSCO assessments described above were performed using the embryophyta_odb10.2020-09-10 database.

## Sheet: Table S3 repeat classes
Class		Count	bpMasked	%masked
LTR	Copia	15244	15457409	0.0532
LTR	Gypsy	37551	38470738	0.1325
LTR	unknown	32742	25113964	0.0865
TIR	CACTA	6196	1711716	0.0059
TIR	Mutator	28690	7810685	0.0269
TIR	PIF_Harbinger	4750	1187112	0.0041
TIR	Tc1_Mariner	465	158193	0.0005
TIR	hAT	37369	13464511	0.0464
nonLTR	LINE_element	338	91526	0.0003
nonTIR	helitron	21575	6494839	0.0224
repeat_region		39834	10874225	0.0374
total	interspersed	224754	120834918	0.4161
Total		224754	120834918	0.4161

## Sheet: Table S4 genes derived from WGD
the recent WGD	WGT	ancient WGT (the γ event)
Srho_000002-T1	Srho_000001-T1	Srho_000030-T1
Srho_000005-T1	Srho_000012-T1	Srho_000044-T1
Srho_000011-T1	Srho_000016-T1	Srho_000047-T1
Srho_000013-T1	Srho_000020-T1	Srho_000110-T1
Srho_000014-T1	Srho_000084-T1	Srho_000122-T1
Srho_000015-T1	Srho_000089-T1	Srho_000187-T1
Srho_000019-T1	Srho_000095-T1	Srho_000230-T1
Srho_000021-T1	Srho_000102-T1	Srho_000245-T1
Srho_000027-T1	Srho_000109-T1	Srho_000246-T1
Srho_000029-T1	Srho_000109-T1	Srho_000304-T1
Srho_000036-T1	Srho_000122-T1	Srho_000306-T1
Srho_000039-T1	Srho_000185-T1	Srho_000464-T1
Srho_000046-T1	Srho_000186-T1	Srho_000483-T1
Srho_000052-T1	Srho_000228-T1	Srho_000544-T1
Srho_000054-T1	Srho_000235-T1	Srho_000551-T1
Srho_000056-T1	Srho_000247-T1	Srho_000554-T1
Srho_000058-T1	Srho_000249-T1	Srho_000592-T1
Srho_000066-T1	Srho_000253-T1	Srho_000842-T1
Srho_000068-T1	Srho_000262-T1	Srho_000858-T1
Srho_000076-T1	Srho_000262-T1	Srho_000898-T1
Srho_000077-T1	Srho_000273-T1	Srho_000921-T1
Srho_000083-T1	Srho_000276-T1	Srho_000958-T1
Srho_000098-T1	Srho_000286-T1	Srho_000970-T1
Srho_000101-T1	Srho_000298-T1	Srho_001097-T1
Srho_000104-T1	Srho_000299-T1	Srho_001170-T1
Srho_000128-T1	Srho_000303-T1	Srho_001271-T1
Srho_000128-T1	Srho_000306-T1	Srho_001314-T1
Srho_000132-T1	Srho_000320-T1	Srho_001314-T1
Srho_000144-T1	Srho_000321-T1	Srho_001353-T1
Srho_000156-T1	Srho_000322-T1	Srho_001359-T1
Srho_000159-T1	Srho_000329-T1	Srho_001362-T1
Srho_000173-T1	Srho_000330-T1	Srho_001371-T1
Srho_000177-T1	Srho_000332-T1	Srho_001381-T1
Srho_000178-T1	Srho_000335-T1	Srho_001386-T1
Srho_000179-T1	Srho_000345-T1	Srho_001393-T1
Srho_000190-T1	Srho_000347-T1	Srho_001426-T1
Srho_000192-T1	Srho_000351-T1	Srho_001447-T1
Srho_000194-T1	Srho_000366-T1	Srho_001449-T1
Srho_000204-T1	Srho_000377-T1	Srho_001480-T1
Srho_000209-T1	Srho_000385-T1	Srho_001481-T1
Srho_000213-T1	Srho_000386-T1	Srho_001490-T1
Srho_000217-T1	Srho_000419-T1	Srho_001513-T1
Srho_000221-T1	Srho_000432-T1	Srho_001575-T1
Srho_000223-T1	Srho_000437-T1	Srho_001584-T1
Srho_000224-T1	Srho_000441-T1	Srho_001631-T1
Srho_000226-T1	Srho_000448-T1	Srho_001635-T1
Srho_000227-T1	Srho_000461-T1	Srho_001665-T1
Srho_000229-T1	Srho_000472-T1	Srho_001694-T1
Srho_000230-T1	Srho_000478-T1	Srho_001697-T1
Srho_000232-T1	Srho_000496-T1	Srho_001726-T1
Srho_000233-T1	Srho_000500-T1	Srho_001729-T1
Srho_000239-T1	Srho_000537-T1	Srho_001743-T1
Srho_000240-T1	Srho_000539-T1	Srho_001748-T1
Srho_000240-T1	Srho_000546-T1	Srho_001750-T1
Srho_000241-T1	Srho_000547-T1	Srho_001752-T1
Srho_000244-T1	Srho_000550-T1	Srho_001763-T1
Srho_000246-T1	Srho_000550-T1	Srho_001815-T1
Srho_000248-T1	Srho_000554-T1	Srho_001815-T1
Srho_000253-T1	Srho_000558-T1	Srho_001815-T1
Srho_000262-T1	Srho_000560-T1	Srho_001820-T1
Srho_000264-T1	Srho_000564-T1	Srho_001820-T1
Srho_000271-T1	Srho_000568-T1	Srho_002024-T1
Srho_000277-T1	Srho_000572-T1	Srho_002066-T1
Srho_000288-T1	Srho_000574-T1	Srho_002109-T1
Srho_000289-T1	Srho_000581-T1	Srho_002149-T1
Srho_000294-T1	Srho_000615-T1	Srho_002177-T1
Srho_000304-T1	Srho_000636-T1	Srho_002233-T1
Srho_000309-T1	Srho_000668-T1	Srho_002234-T1
Srho_000317-T1	Srho_000673-T1	Srho_002253-T1
Srho_000320-T1	Srho_000692-T1	Srho_002256-T1
Srho_000330-T1	Srho_000725-T1	Srho_002259-T1
Srho_000331-T1	Srho_000789-T1	Srho_002262-T1
Srho_000332-T1	Srho_000797-T1	Srho_002287-T1
Srho_000339-T1	Srho_000814-T1	Srho_002305-T1
Srho_000342-T1	Srho_000822-T1	Srho_002315-T1
Srho_000361-T1	Srho_000835-T1	Srho_002318-T1
Srho_000363-T1	Srho_000844-T1	Srho_002319-T1
Srho_000368-T1	Srho_000844-T1	Srho_002320-T1
Srho_000374-T1	Srho_000850-T1	Srho_002321-T1
Srho_000379-T1	Srho_000850-T1	Srho_002329-T1
Srho_000381-T1	Srho_000852-T1	Srho_002331-T1
Srho_000382-T1	Srho_000857-T1	Srho_002334-T1
Srho_000387-T1	Srho_000860-T1	Srho_002334-T1
Srho_000394-T1	Srho_000861-T1	Srho_002335-T1
Srho_000398-T1	Srho_000861-T1	Srho_002345-T1
Srho_000401-T1	Srho_000865-T1	Srho_002345-T1
Srho_000410-T1	Srho_000867-T1	Srho_002367-T1
Srho_000416-T1	Srho_000917-T1	Srho_002417-T1
Srho_000417-T1	Srho_000921-T1	Srho_002426-T1
Srho_000418-T1	Srho_000923-T1	Srho_002437-T1
Srho_000429-T1	Srho_000930-T1	Srho_002440-T1
Srho_000430-T1	Srho_000949-T1	Srho_002440-T1
Srho_000434-T1	Srho_000952-T1	Srho_002451-T1
Srho_000439-T1	Srho_000953-T1	Srho_002463-T1
Srho_000444-T1	Srho_000954-T1	Srho_002481-T1
Srho_000445-T1	Srho_000955-T1	Srho_002493-T1
Srho_000446-T1	Srho_000956-T1	Srho_002539-T1
Srho_000449-T1	Srho_000960-T1	Srho_002550-T1
Srho_000450-T1	Srho_000961-T1	Srho_002554-T1
Srho_000451-T1	Srho_001072-T1	Srho_002727-T1
Srho_000458-T1	Srho_001079-T1	Srho_002782-T1
Srho_000460-T1	Srho_001080-T1	Srho_002802-T1
Srho_000461-T1	Srho_001081-T1	Srho_002820-T1
Srho_000468-T1	Srho_001086-T1	Srho_002840-T1
Srho_000471-T1	Srho_001087-T1	Srho_002874-T1
Srho_000473-T1	Srho_001088-T1	Srho_002878-T1
Srho_000476-T1	Srho_001096-T1	Srho_002910-T1
Srho_000483-T1	Srho_001155-T1	Srho_002915-T1
Srho_000486-T1	Srho_001164-T1	Srho_002921-T1
Srho_000487-T1	Srho_001169-T1	Srho_002924-T1
Srho_000488-T1	Srho_001195-T1	Srho_002926-T1
Srho_000489-T1	Srho_001212-T1	Srho_002934-T1
Srho_000493-T1	Srho_001213-T1	Srho_002937-T1
Srho_000494-T1	Srho_001226-T1	Srho_002994-T1
Srho_000500-T1	Srho_001230-T1	Srho_003023-T1
Srho_000506-T1	Srho_001234-T1	Srho_003041-T1
Srho_000509-T1	Srho_001235-T1	Srho_003088-T1
Srho_000511-T1	Srho_001237-T1	Srho_003107-T1
Srho_000512-T1	Srho_001253-T1	Srho_003122-T1
Srho_000513-T1	Srho_001264-T1	Srho_003129-T1
Srho_000515-T1	Srho_001277-T1	Srho_003154-T1
Srho_000523-T1	Srho_001283-T1	Srho_003191-T1
Srho_000530-T1	Srho_001285-T1	Srho_003222-T1
Srho_000534-T1	Srho_001285-T1	Srho_003234-T1
Srho_000535-T1	Srho_001300-T1	Srho_003237-T1
Srho_000537-T1	Srho_001301-T1	Srho_003275-T1
Srho_000538-T1	Srho_001302-T1	Srho_003305-T1
Srho_000540-T1	Srho_001302-T1	Srho_003322-T1
Srho_000541-T1	Srho_001307-T1	Srho_003351-T1
Srho_000546-T1	Srho_001315-T1	Srho_003354-T1
Srho_000547-T1	Srho_001315-T1	Srho_003357-T1
Srho_000549-T1	Srho_001318-T1	Srho_003368-T1
Srho_000557-T1	Srho_001321-T1	Srho_003382-T1
Srho_000560-T1	Srho_001328-T1	Srho_003383-T1
Srho_000562-T1	Srho_001329-T1	Srho_003386-T1
Srho_000569-T1	Srho_001329-T1	Srho_003388-T1
Srho_000575-T1	Srho_001331-T1	Srho_003404-T1
Srho_000579-T1	Srho_001332-T1	Srho_003407-T1
Srho_000582-T1	Srho_001338-T1	Srho_003407-T1
Srho_000583-T1	Srho_001339-T1	Srho_003410-T1
Srho_000584-T1	Srho_001345-T1	Srho_003412-T1
Srho_000585-T1	Srho_001360-T1	Srho_003412-T1
Srho_000594-T1	Srho_001360-T1	Srho_003420-T1
Srho_000596-T1	Srho_001364-T1	Srho_003420-T1
Srho_000597-T1	Srho_001368-T1	Srho_003431-T1
Srho_000602-T1	Srho_001374-T1	Srho_003433-T1
Srho_000604-T1	Srho_001382-T1	Srho_003443-T1
Srho_000606-T1	Srho_001383-T1	Srho_003488-T1
Srho_000611-T1	Srho_001383-T1	Srho_003498-T1
Srho_000616-T1	Srho_001392-T1	Srho_003502-T1
Srho_000620-T1	Srho_001392-T1	Srho_003507-T1
Srho_000631-T1	Srho_001394-T1	Srho_003574-T1
Srho_000632-T1	Srho_001398-T1	Srho_003659-T1
Srho_000634-T1	Srho_001398-T1	Srho_003714-T1
Srho_000635-T1	Srho_001399-T1	Srho_003725-T1
Srho_000638-T1	Srho_001399-T1	Srho_003741-T1
Srho_000639-T1	Srho_001403-T1	Srho_003749-T1
Srho_000640-T1	Srho_001408-T1	Srho_003984-T1
Srho_000642-T1	Srho_001414-T1	Srho_003996-T1
Srho_000646-T1	Srho_001414-T1	Srho_003996-T1
Srho_000652-T1	Srho_001426-T1	Srho_004002-T1
Srho_000659-T1	Srho_001429-T1	Srho_004061-T1
Srho_000660-T1	Srho_001430-T1	Srho_004061-T1
Srho_000665-T1	Srho_001430-T1	Srho_004095-T1
Srho_000674-T1	Srho_001432-T1	Srho_004095-T1
Srho_000676-T1	Srho_001433-T1	Srho_004104-T1
Srho_000677-T1	Srho_001433-T1	Srho_004196-T1
Srho_000679-T1	Srho_001437-T1	Srho_004197-T1
Srho_000685-T1	Srho_001447-T1	Srho_004202-T1
Srho_000686-T1	Srho_001451-T1	Srho_004217-T1
Srho_000694-T1	Srho_001456-T1	Srho_004223-T1
Srho_000697-T1	Srho_001463-T1	Srho_004224-T1
Srho_000698-T1	Srho_001465-T1	Srho_004235-T1
Srho_000718-T1	Srho_001469-T1	Srho_004280-T1
Srho_000731-T1	Srho_001472-T1	Srho_004290-T1
Srho_000734-T1	Srho_001473-T1	Srho_004308-T1
Srho_000736-T1	Srho_001485-T1	Srho_004342-T1
Srho_000744-T1	Srho_001485-T1	Srho_004343-T1
Srho_000749-T1	Srho_001494-T1	Srho_004344-T1
Srho_000793-T1	Srho_001499-T1	Srho_004346-T1
Srho_000795-T1	Srho_001502-T1	Srho_004364-T1
Srho_000797-T1	Srho_001504-T1	Srho_004436-T1
Srho_000820-T1	Srho_001529-T1	Srho_004486-T1
Srho_000828-T1	Srho_001536-T1	Srho_004494-T1
Srho_000837-T1	Srho_001536-T1	Srho_004597-T1
Srho_000838-T1	Srho_001538-T1	Srho_004623-T1
Srho_000846-T1	Srho_001550-T1	Srho_004625-T1
Srho_000848-T1	Srho_001561-T1	Srho_004639-T1
Srho_000854-T1	Srho_001562-T1	Srho_004641-T1
Srho_000861-T1	Srho_001562-T1	Srho_004644-T1
Srho_000862-T1	Srho_001569-T1	Srho_004656-T1
Srho_000864-T1	Srho_001576-T1	Srho_004656-T1
Srho_000872-T1	Srho_001581-T1	Srho_004656-T1
Srho_000873-T1	Srho_001586-T1	Srho_004659-T1
Srho_000891-T1	Srho_001587-T1	Srho_004673-T1
Srho_000908-T1	Srho_001597-T1	Srho_004674-T1
Srho_000915-T1	Srho_001611-T1	Srho_004677-T1
Srho_000923-T1	Srho_001628-T1	Srho_004683-T1
Srho_000924-T1	Srho_001645-T1	Srho_004684-T1
Srho_000931-T1	Srho_001677-T1	Srho_004690-T1
Srho_000933-T1	Srho_001678-T1	Srho_004690-T1
Srho_000939-T1	Srho_001683-T1	Srho_004691-T1
Srho_000941-T1	Srho_001709-T1	Srho_004701-T1
Srho_000946-T1	Srho_001715-T1	Srho_004704-T1
Srho_000953-T1	Srho_001726-T1	Srho_004705-T1
Srho_000955-T1	Srho_001732-T1	Srho_004749-T1
Srho_001068-T1	Srho_001733-T1	Srho_004787-T1
Srho_001111-T1	Srho_001735-T1	Srho_004793-T1
Srho_001112-T1	Srho_001748-T1	Srho_004801-T1
Srho_001168-T1	Srho_001748-T1	Srho_004825-T1
Srho_001177-T1	Srho_001753-T1	Srho_004832-T1
Srho_001211-T1	Srho_001756-T1	Srho_004889-T1
Srho_001231-T1	Srho_001762-T1	Srho_004969-T1
Srho_001235-T1	Srho_001765-T1	Srho_005277-T1
Srho_001236-T1	Srho_001784-T1	Srho_005278-T1
Srho_001237-T1	Srho_001790-T1	Srho_005286-T1
Srho_001240-T1	Srho_001793-T1	Srho_005289-T1
Srho_001244-T1	Srho_001803-T1	Srho_005345-T1
Srho_001256-T1	Srho_001808-T1	Srho_005351-T1
Srho_001267-T1	Srho_001811-T1	Srho_005365-T1
Srho_001284-T1	Srho_001813-T1	Srho_005421-T1
Srho_001289-T1	Srho_001816-T1	Srho_005422-T1
Srho_001296-T1	Srho_001817-T1	Srho_005435-T1
Srho_001298-T1	Srho_001817-T1	Srho_005443-T1
Srho_001300-T1	Srho_001820-T1	Srho_005448-T1
Srho_001301-T1	Srho_001820-T1	Srho_005638-T1
Srho_001306-T1	Srho_001823-T1	Srho_005638-T1
Srho_001309-T1	Srho_001827-T1	Srho_005640-T1
Srho_001319-T1	Srho_001828-T1	Srho_005658-T1
Srho_001321-T1	Srho_001842-T1	Srho_005663-T1
Srho_001333-T1	Srho_001882-T1	Srho_005686-T1
Srho_001333-T1	Srho_001887-T1	Srho_005694-T1
Srho_001335-T1	Srho_001917-T1	Srho_005695-T1
Srho_001335-T1	Srho_001949-T1	Srho_005774-T1
Srho_001336-T1	Srho_002049-T1	Srho_005780-T1
Srho_001351-T1	Srho_002053-T1	Srho_005800-T1
Srho_001358-T1	Srho_002063-T1	Srho_005808-T1
Srho_001359-T1	Srho_002066-T1	Srho_005822-T1
Srho_001363-T1	Srho_002070-T1	Srho_005823-T1
Srho_001363-T1	Srho_002080-T1	Srho_005827-T1
Srho_001372-T1	Srho_002087-T1	Srho_005827-T1
Srho_001375-T1	Srho_002103-T1	Srho_005833-T1
Srho_001377-T1	Srho_002109-T1	Srho_005843-T1
Srho_001400-T1	Srho_002115-T1	Srho_005865-T1
Srho_001403-T1	Srho_002122-T1	Srho_005865-T1
Srho_001403-T1	Srho_002123-T1	Srho_005866-T1
Srho_001407-T1	Srho_002134-T1	Srho_005866-T1
Srho_001413-T1	Srho_002134-T1	Srho_005886-T1
Srho_001420-T1	Srho_002140-T1	Srho_005889-T1
Srho_001421-T1	Srho_002142-T1	Srho_005890-T1
Srho_001428-T1	Srho_002151-T1	Srho_005890-T1
Srho_001431-T1	Srho_002153-T1	Srho_005891-T1
Srho_001434-T1	Srho_002153-T1	Srho_005893-T1
Srho_001438-T1	Srho_002158-T1	Srho_005903-T1
Srho_001438-T1	Srho_002179-T1	Srho_005911-T1
Srho_001442-T1	Srho_002179-T1	Srho_005920-T1
Srho_001449-T1	Srho_002180-T1	Srho_005920-T1
Srho_001451-T1	Srho_002183-T1	Srho_005924-T1
Srho_001461-T1	Srho_002184-T1	Srho_005925-T1
Srho_001483-T1	Srho_002189-T1	Srho_005933-T1
Srho_001490-T1	Srho_002198-T1	Srho_005958-T1
Srho_001491-T1	Srho_002199-T1	Srho_005996-T1
Srho_001494-T1	Srho_002201-T1	Srho_006013-T1
Srho_001498-T1	Srho_002202-T1	Srho_006015-T1
Srho_001503-T1	Srho_002204-T1	Srho_006016-T1
Srho_001503-T1	Srho_002204-T1	Srho_006041-T1
Srho_001504-T1	Srho_002210-T1	Srho_006041-T1
Srho_001507-T1	Srho_002211-T1	Srho_006059-T1
Srho_001515-T1	Srho_002218-T1	Srho_006066-T1
Srho_001519-T1	Srho_002219-T1	Srho_006073-T1
Srho_001522-T1	Srho_002228-T1	Srho_006075-T1
Srho_001525-T1	Srho_002232-T1	Srho_006075-T1
Srho_001528-T1	Srho_002234-T1	Srho_006096-T1
Srho_001543-T1	Srho_002238-T1	Srho_006102-T1
Srho_001546-T1	Srho_002239-T1	Srho_006124-T1
Srho_001551-T1	Srho_002240-T1	Srho_006162-T1
Srho_001552-T1	Srho_002240-T1	Srho_006165-T1
Srho_001554-T1	Srho_002241-T1	Srho_006165-T1
Srho_001555-T1	Srho_002241-T1	Srho_006172-T1
Srho_001563-T1	Srho_002244-T1	Srho_006172-T1
Srho_001568-T1	Srho_002245-T1	Srho_006184-T1
Srho_001574-T1	Srho_002246-T1	Srho_006255-T1
Srho_001574-T1	Srho_002252-T1	Srho_006256-T1
Srho_001575-T1	Srho_002255-T1	Srho_006259-T1
Srho_001579-T1	Srho_002258-T1	Srho_006465-T1
Srho_001603-T1	Srho_002261-T1	Srho_006468-T1
Srho_001606-T1	Srho_002262-T1	Srho_006512-T1
Srho_001611-T1	Srho_002264-T1	Srho_006527-T1
Srho_001619-T1	Srho_002264-T1	Srho_006548-T1
Srho_001620-T1	Srho_002265-T1	Srho_006555-T1
Srho_001647-T1	Srho_002267-T1	Srho_006724-T1
Srho_001653-T1	Srho_002269-T1	Srho_006731-T1
Srho_001653-T1	Srho_002269-T1	Srho_006744-T1
Srho_001659-T1	Srho_002276-T1	Srho_006763-T1
Srho_001659-T1	Srho_002299-T1	Srho_006902-T1
Srho_001668-T1	Srho_002303-T1	Srho_007072-T1
Srho_001676-T1	Srho_002303-T1	Srho_007122-T1
Srho_001678-T1	Srho_002304-T1	Srho_007122-T1
Srho_001685-T1	Srho_002305-T1	Srho_007169-T1
Srho_001686-T1	Srho_002308-T1	Srho_007169-T1
Srho_001692-T1	Srho_002311-T1	Srho_007170-T1
Srho_001693-T1	Srho_002311-T1	Srho_007186-T1
Srho_001694-T1	Srho_002316-T1	Srho_007220-T1
Srho_001702-T1	Srho_002317-T1	Srho_007228-T1
Srho_001705-T1	Srho_002321-T1	Srho_007240-T1
Srho_001707-T1	Srho_002321-T1	Srho_007249-T1
Srho_001712-T1	Srho_002323-T1	Srho_007254-T1
Srho_001712-T1	Srho_002328-T1	Srho_007255-T1
Srho_001721-T1	Srho_002334-T1	Srho_007313-T1
Srho_001743-T1	Srho_002334-T1	Srho_007336-T1
Srho_001750-T1	Srho_002339-T1	Srho_007344-T1
Srho_001752-T1	Srho_002339-T1	Srho_007441-T1
Srho_001755-T1	Srho_002342-T1	Srho_007517-T1
Srho_001761-T1	Srho_002345-T1	Srho_007538-T1
Srho_001776-T1	Srho_002346-T1	Srho_007576-T1
Srho_001778-T1	Srho_002346-T1	Srho_007590-T1
Srho_001781-T1	Srho_002348-T1	Srho_007618-T1
Srho_001789-T1	Srho_002348-T1	Srho_007621-T1
Srho_001797-T1	Srho_002360-T1	Srho_007621-T1
Srho_001806-T1	Srho_002361-T1	Srho_007625-T1
Srho_001810-T1	Srho_002363-T1	Srho_007741-T1
Srho_001817-T1	Srho_002363-T1	Srho_007745-T1
Srho_001827-T1	Srho_002364-T1	Srho_007811-T1
Srho_001832-T1	Srho_002366-T1	Srho_007816-T1
Srho_001834-T1	Srho_002367-T1	Srho_007925-T1
Srho_001836-T1	Srho_002367-T1	Srho_007925-T1
Srho_001838-T1	Srho_002368-T1	Srho_007941-T1
Srho_001856-T1	Srho_002369-T1	Srho_007941-T1
Srho_001862-T1	Srho_002375-T1	Srho_007946-T1
Srho_001881-T1	Srho_002382-T1	Srho_007947-T1
Srho_001883-T1	Srho_002382-T1	Srho_007954-T1
Srho_001894-T1	Srho_002386-T1	Srho_007962-T1
Srho_001895-T1	Srho_002388-T1	Srho_007966-T1
Srho_001897-T1	Srho_002392-T1	Srho_007970-T1
Srho_001898-T1	Srho_002396-T1	Srho_007974-T1
Srho_001902-T1	Srho_002402-T1	Srho_007986-T1
Srho_001912-T1	Srho_002411-T1	Srho_008039-T1
Srho_001914-T1	Srho_002420-T1	Srho_008070-T1
Srho_001936-T1	Srho_002420-T1	Srho_008095-T1
Srho_001956-T1	Srho_002426-T1	Srho_008306-T1
Srho_001960-T1	Srho_002439-T1	Srho_008319-T1
Srho_001964-T1	Srho_002443-T1	Srho_008421-T1
Srho_001966-T1	Srho_002445-T1	Srho_008421-T1
Srho_001966-T1	Srho_002445-T1	Srho_008486-T1
Srho_001969-T1	Srho_002446-T1	Srho_008490-T1
Srho_001982-T1	Srho_002447-T1	Srho_008529-T1
Srho_001989-T1	Srho_002450-T1	Srho_008534-T1
Srho_002004-T1	Srho_002452-T1	Srho_008541-T1
Srho_002014-T1	Srho_002460-T1	Srho_008560-T1
Srho_002026-T1	Srho_002463-T1	Srho_008560-T1
Srho_002048-T1	Srho_002464-T1	Srho_008568-T1
Srho_002051-T1	Srho_002470-T1	Srho_008586-T1
Srho_002056-T1	Srho_002476-T1	Srho_008588-T1
Srho_002058-T1	Srho_002477-T1	Srho_008590-T1
Srho_002065-T1	Srho_002477-T1	Srho_008592-T1
Srho_002079-T1	Srho_002480-T1	Srho_008593-T1
Srho_002080-T1	Srho_002487-T1	Srho_008609-T1
Srho_002081-T1	Srho_002489-T1	Srho_008611-T1
Srho_002084-T1	Srho_002489-T1	Srho_008616-T1
Srho_002090-T1	Srho_002490-T1	Srho_008641-T1
Srho_002101-T1	Srho_002492-T1	Srho_008643-T1
Srho_002106-T1	Srho_002493-T1	Srho_008643-T1
Srho_002113-T1	Srho_002521-T1	Srho_008647-T1
Srho_002117-T1	Srho_002521-T1	Srho_008647-T1
Srho_002119-T1	Srho_002522-T1	Srho_008647-T1
Srho_002122-T1	Srho_002523-T1	Srho_008658-T1
Srho_002130-T1	Srho_002525-T1	Srho_008658-T1
Srho_002138-T1	Srho_002529-T1	Srho_008664-T1
Srho_002140-T1	Srho_002537-T1	Srho_008670-T1
Srho_002150-T1	Srho_002555-T1	Srho_008674-T1
Srho_002156-T1	Srho_002561-T1	Srho_008683-T1
Srho_002168-T1	Srho_002568-T1	Srho_008683-T1
Srho_002169-T1	Srho_002569-T1	Srho_008691-T1
Srho_002170-T1	Srho_002571-T1	Srho_008691-T1
Srho_002175-T1	Srho_002582-T1	Srho_008699-T1
Srho_002175-T1	Srho_002593-T1	Srho_008702-T1
Srho_002177-T1	Srho_002611-T1	Srho_008704-T1
Srho_002184-T1	Srho_002616-T1	Srho_008712-T1
Srho_002186-T1	Srho_002619-T1	Srho_008923-T1
Srho_002190-T1	Srho_002629-T1	Srho_008942-T1
Srho_002191-T1	Srho_002630-T1	Srho_008948-T1
Srho_002193-T1	Srho_002635-T1	Srho_008959-T1
Srho_002195-T1	Srho_002640-T1	Srho_009002-T1
Srho_002197-T1	Srho_002644-T1	Srho_009015-T1
Srho_002197-T1	Srho_002650-T1	Srho_009030-T1
Srho_002217-T1	Srho_002689-T1	Srho_009044-T1
Srho_002226-T1	Srho_002696-T1	Srho_009074-T1
Srho_002231-T1	Srho_002696-T1	Srho_009113-T1
Srho_002242-T1	Srho_002697-T1	Srho_009128-T1
Srho_002242-T1	Srho_002709-T1	Srho_009135-T1
Srho_002248-T1	Srho_002717-T1	Srho_009135-T1
Srho_002250-T1	Srho_002726-T1	Srho_009155-T1
Srho_002255-T1	Srho_002726-T1	Srho_009156-T1
Srho_002257-T1	Srho_002727-T1	Srho_009167-T1
Srho_002258-T1	Srho_002728-T1	Srho_009182-T1
Srho_002266-T1	Srho_002729-T1	Srho_009225-T1
Srho_002279-T1	Srho_002758-T1	Srho_009316-T1
Srho_002281-T1	Srho_002760-T1	Srho_009390-T1
Srho_002286-T1	Srho_002761-T1	Srho_009398-T1
Srho_002340-T1	Srho_002763-T1	Srho_009443-T1
Srho_002347-T1	Srho_002765-T1	Srho_009455-T1
Srho_002347-T1	Srho_002768-T1	Srho_009604-T1
Srho_002352-T1	Srho_002798-T1	Srho_009704-T1
Srho_002355-T1	Srho_002798-T1	Srho_009771-T1
Srho_002370-T1	Srho_002801-T1	Srho_009789-T1
Srho_002380-T1	Srho_002801-T1	Srho_009792-T1
Srho_002396-T1	Srho_002808-T1	Srho_009796-T1
Srho_002398-T1	Srho_002810-T1	Srho_009796-T1
Srho_002399-T1	Srho_002811-T1	Srho_009799-T1
Srho_002400-T1	Srho_002813-T1	Srho_009802-T1
Srho_002413-T1	Srho_002832-T1	Srho_009823-T1
Srho_002414-T1	Srho_002834-T1	Srho_009831-T1
Srho_002426-T1	Srho_002834-T1	Srho_009847-T1
Srho_002434-T1	Srho_002836-T1	Srho_009854-T1
Srho_002435-T1	Srho_002837-T1	Srho_009870-T1
Srho_002439-T1	Srho_002838-T1	Srho_009873-T1
Srho_002460-T1	Srho_002838-T1	Srho_009887-T1
Srho_002463-T1	Srho_002839-T1	Srho_009890-T1
Srho_002464-T1	Srho_002845-T1	Srho_009895-T1
Srho_002484-T1	Srho_002845-T1	Srho_009900-T1
Srho_002486-T1	Srho_002850-T1	Srho_009901-T1
Srho_002496-T1	Srho_002851-T1	Srho_009901-T1
Srho_002535-T1	Srho_002855-T1	Srho_009904-T1
Srho_002553-T1	Srho_002870-T1	Srho_009909-T1
Srho_002558-T1	Srho_002870-T1	Srho_009910-T1
Srho_002560-T1	Srho_002872-T1	Srho_009918-T1
Srho_002564-T1	Srho_002874-T1	Srho_009937-T1
Srho_002572-T1	Srho_002881-T1	Srho_009948-T1
Srho_002581-T1	Srho_002896-T1	Srho_009953-T1
Srho_002583-T1	Srho_002899-T1	Srho_009955-T1
Srho_002588-T1	Srho_002906-T1	Srho_009959-T1
Srho_002604-T1	Srho_002906-T1	Srho_009959-T1
Srho_002617-T1	Srho_002908-T1	Srho_009962-T1
Srho_002626-T1	Srho_002934-T1	Srho_009974-T1
Srho_002639-T1	Srho_002935-T1	Srho_009980-T1
Srho_002642-T1	Srho_002936-T1	Srho_009982-T1
Srho_002652-T1	Srho_002938-T1	Srho_010001-T1
Srho_002656-T1	Srho_002961-T1	Srho_010104-T1
Srho_002659-T1	Srho_002984-T1	Srho_010116-T1
Srho_002668-T1	Srho_002995-T1	Srho_010118-T1
Srho_002670-T1	Srho_003003-T1	Srho_010120-T1
Srho_002670-T1	Srho_003013-T1	Srho_010135-T1
Srho_002674-T1	Srho_003030-T1	Srho_010153-T1
Srho_002675-T1	Srho_003037-T1	Srho_010154-T1
Srho_002676-T1	Srho_003053-T1	Srho_010251-T1
Srho_002677-T1	Srho_003056-T1	Srho_010253-T1
Srho_002678-T1	Srho_003059-T1	Srho_010319-T1
Srho_002685-T1	Srho_003059-T1	Srho_010356-T1
Srho_002687-T1	Srho_003062-T1	Srho_010357-T1
Srho_002697-T1	Srho_003067-T1	Srho_010357-T1
Srho_002702-T1	Srho_003070-T1	Srho_010393-T1
Srho_002705-T1	Srho_003074-T1	Srho_010394-T1
Srho_002711-T1	Srho_003078-T1	Srho_010408-T1
Srho_002712-T1	Srho_003078-T1	Srho_010551-T1
Srho_002714-T1	Srho_003079-T1	Srho_010576-T1
Srho_002715-T1	Srho_003083-T1	Srho_010686-T1
Srho_002718-T1	Srho_003083-T1	Srho_010687-T1
Srho_002720-T1	Srho_003085-T1	Srho_010692-T1
Srho_002722-T1	Srho_003100-T1	Srho_010693-T1
Srho_002724-T1	Srho_003102-T1	Srho_010725-T1
Srho_002725-T1	Srho_003103-T1	Srho_010758-T1
Srho_002728-T1	Srho_003106-T1	Srho_010781-T1
Srho_002734-T1	Srho_003122-T1	Srho_010783-T1
Srho_002739-T1	Srho_003130-T1	Srho_010784-T1
Srho_002739-T1	Srho_003131-T1	Srho_010792-T1
Srho_002740-T1	Srho_003133-T1	Srho_010821-T1
Srho_002743-T1	Srho_003139-T1	Srho_010823-T1
Srho_002745-T1	Srho_003141-T1	Srho_010826-T1
Srho_002749-T1	Srho_003155-T1	Srho_010826-T1
Srho_002751-T1	Srho_003155-T1	Srho_010829-T1
Srho_002758-T1	Srho_003159-T1	Srho_010840-T1
Srho_002767-T1	Srho_003173-T1	Srho_010841-T1
Srho_002769-T1	Srho_003178-T1	Srho_010856-T1
Srho_002770-T1	Srho_003189-T1	Srho_010864-T1
Srho_002775-T1	Srho_003202-T1	Srho_010875-T1
Srho_002781-T1	Srho_003205-T1	Srho_010880-T1
Srho_002782-T1	Srho_003206-T1	Srho_010884-T1
Srho_002783-T1	Srho_003207-T1	Srho_010897-T1
Srho_002785-T1	Srho_003224-T1	Srho_010897-T1
Srho_002786-T1	Srho_003252-T1	Srho_010922-T1
Srho_002790-T1	Srho_003272-T1	Srho_011060-T1
Srho_002805-T1	Srho_003299-T1	Srho_011203-T1
Srho_002813-T1	Srho_003302-T1	Srho_011250-T1
Srho_002816-T1	Srho_003310-T1	Srho_011259-T1
Srho_002819-T1	Srho_003316-T1	Srho_011491-T1
Srho_002822-T1	Srho_003317-T1	Srho_011494-T1
Srho_002835-T1	Srho_003317-T1	Srho_011496-T1
Srho_002836-T1	Srho_003318-T1	Srho_011513-T1
Srho_002838-T1	Srho_003326-T1	Srho_011516-T1
Srho_002843-T1	Srho_003334-T1	Srho_011551-T1
Srho_002843-T1	Srho_003335-T1	Srho_011552-T1
Srho_002847-T1	Srho_003349-T1	Srho_011555-T1
Srho_002859-T1	Srho_003377-T1	Srho_011611-T1
Srho_002863-T1	Srho_003382-T1	Srho_011615-T1
Srho_002864-T1	Srho_003383-T1	Srho_011623-T1
Srho_002867-T1	Srho_003385-T1	Srho_011623-T1
Srho_002873-T1	Srho_003388-T1	Srho_011626-T1
Srho_002878-T1	Srho_003399-T1	Srho_011626-T1
Srho_002885-T1	Srho_003404-T1	Srho_011637-T1
Srho_002889-T1	Srho_003411-T1	Srho_011642-T1
Srho_002906-T1	Srho_003415-T1	Srho_011646-T1
Srho_002910-T1	Srho_003436-T1	Srho_011646-T1
Srho_002914-T1	Srho_003437-T1	Srho_011646-T1
Srho_002915-T1	Srho_003448-T1	Srho_011649-T1
Srho_002922-T1	Srho_003450-T1	Srho_011649-T1
Srho_002923-T1	Srho_003454-T1	Srho_011657-T1
Srho_002926-T1	Srho_003465-T1	Srho_011661-T1
Srho_002927-T1	Srho_003475-T1	Srho_011666-T1
Srho_002937-T1	Srho_003475-T1	Srho_011668-T1
Srho_002944-T1	Srho_003488-T1	Srho_011675-T1
Srho_002945-T1	Srho_003508-T1	Srho_011692-T1
Srho_002948-T1	Srho_003512-T1	Srho_011715-T1
Srho_002958-T1	Srho_003529-T1	Srho_011776-T1
Srho_002962-T1	Srho_003531-T1	Srho_011779-T1
Srho_002963-T1	Srho_003561-T1	Srho_011825-T1
Srho_002965-T1	Srho_003571-T1	Srho_011902-T1
Srho_002966-T1	Srho_003632-T1	Srho_011923-T1
Srho_002967-T1	Srho_003654-T1	Srho_011988-T1
Srho_002972-T1	Srho_003665-T1	Srho_011988-T1
Srho_002978-T1	Srho_003667-T1	Srho_011995-T1
Srho_002992-T1	Srho_003691-T1	Srho_012011-T1
Srho_002994-T1	Srho_003691-T1	Srho_012015-T1
Srho_002999-T1	Srho_003701-T1	Srho_012017-T1
Srho_003000-T1	Srho_003702-T1	Srho_012032-T1
Srho_003001-T1	Srho_003705-T1	Srho_012036-T1
Srho_003005-T1	Srho_003710-T1	Srho_012036-T1
Srho_003006-T1	Srho_003712-T1	Srho_012052-T1
Srho_003007-T1	Srho_003727-T1	Srho_012076-T1
Srho_003008-T1	Srho_003731-T1	Srho_012080-T1
Srho_003009-T1	Srho_003732-T1	Srho_012106-T1
Srho_003032-T1	Srho_003732-T1	Srho_012125-T1
Srho_003033-T1	Srho_003736-T1	Srho_012145-T1
Srho_003035-T1	Srho_003736-T1	Srho_012164-T1
Srho_003036-T1	Srho_003743-T1	Srho_012185-T1
Srho_003039-T1	Srho_003760-T1	Srho_012213-T1
Srho_003041-T1	Srho_003760-T1	Srho_012213-T1
Srho_003044-T1	Srho_003764-T1	Srho_012216-T1
Srho_003052-T1	Srho_003767-T1	Srho_012341-T1
Srho_003054-T1	Srho_003775-T1	Srho_012342-T1
Srho_003055-T1	Srho_003786-T1	Srho_012345-T1
Srho_003058-T1	Srho_003812-T1	Srho_012368-T1
Srho_003060-T1	Srho_003817-T1	Srho_012374-T1
Srho_003064-T1	Srho_003823-T1	Srho_012448-T1
Srho_003066-T1	Srho_003823-T1	Srho_012584-T1
Srho_003069-T1	Srho_003988-T1	Srho_012594-T1
Srho_003080-T1	Srho_003989-T1	Srho_012645-T1
Srho_003081-T1	Srho_003990-T1	Srho_012718-T1
Srho_003092-T1	Srho_003991-T1	Srho_012787-T1
Srho_003093-T1	Srho_003997-T1	Srho_012818-T1
Srho_003094-T1	Srho_003997-T1	Srho_012824-T1
Srho_003097-T1	Srho_004000-T1	Srho_012834-T1
Srho_003099-T1	Srho_004001-T1	Srho_012952-T1
Srho_003101-T1	Srho_004001-T1	Srho_012961-T1
Srho_003103-T1	Srho_004007-T1	Srho_013002-T1
Srho_003110-T1	Srho_004008-T1	Srho_013016-T1
Srho_003113-T1	Srho_004009-T1	Srho_013037-T1
Srho_003131-T1	Srho_004010-T1	Srho_013146-T1
Srho_003138-T1	Srho_004010-T1	Srho_013172-T1
Srho_003143-T1	Srho_004013-T1	Srho_013304-T1
Srho_003144-T1	Srho_004014-T1	Srho_013305-T1
Srho_003151-T1	Srho_004025-T1	Srho_013323-T1
Srho_003151-T1	Srho_004030-T1	Srho_013323-T1
Srho_003153-T1	Srho_004051-T1	Srho_013333-T1
Srho_003157-T1	Srho_004052-T1	Srho_013397-T1
Srho_003162-T1	Srho_004054-T1	Srho_013404-T1
Srho_003168-T1	Srho_004054-T1	Srho_013409-T1
Srho_003175-T1	Srho_004062-T1	Srho_013420-T1
Srho_003177-T1	Srho_004062-T1	Srho_013426-T1
Srho_003179-T1	Srho_004067-T1	Srho_013457-T1
Srho_003180-T1	Srho_004080-T1	Srho_013462-T1
Srho_003185-T1	Srho_004084-T1	Srho_013483-T1
Srho_003186-T1	Srho_004085-T1	Srho_013487-T1
Srho_003190-T1	Srho_004089-T1	Srho_013503-T1
Srho_003194-T1	Srho_004095-T1	Srho_013505-T1
Srho_003194-T1	Srho_004098-T1	Srho_013605-T1
Srho_003197-T1	Srho_004099-T1	Srho_013650-T1
Srho_003209-T1	Srho_004104-T1	Srho_013686-T1
Srho_003210-T1	Srho_004107-T1	Srho_013710-T1
Srho_003217-T1	Srho_004114-T1	Srho_013710-T1
Srho_003224-T1	Srho_004128-T1	Srho_013724-T1
Srho_003241-T1	Srho_004129-T1	Srho_013742-T1
Srho_003253-T1	Srho_004132-T1	Srho_013836-T1
Srho_003257-T1	Srho_004133-T1	Srho_013841-T1
Srho_003257-T1	Srho_004134-T1	Srho_013851-T1
Srho_003259-T1	Srho_004138-T1	Srho_013859-T1
Srho_003268-T1	Srho_004213-T1	Srho_013901-T1
Srho_003269-T1	Srho_004218-T1	Srho_014012-T1
Srho_003271-T1	Srho_004219-T1	Srho_014074-T1
Srho_003276-T1	Srho_004220-T1	Srho_014092-T1
Srho_003277-T1	Srho_004231-T1	Srho_014100-T1
Srho_003278-T1	Srho_004238-T1	Srho_014125-T1
Srho_003289-T1	Srho_004250-T1	Srho_014143-T1
Srho_003290-T1	Srho_004276-T1	Srho_014147-T1
Srho_003291-T1	Srho_004277-T1	Srho_014153-T1
Srho_003293-T1	Srho_004282-T1	Srho_014153-T1
Srho_003294-T1	Srho_004289-T1	Srho_014154-T1
Srho_003301-T1	Srho_004292-T1	Srho_014164-T1
Srho_003302-T1	Srho_004302-T1	Srho_014185-T1
Srho_003307-T1	Srho_004306-T1	Srho_014251-T1
Srho_003309-T1	Srho_004318-T1	Srho_014262-T1
Srho_003311-T1	Srho_004331-T1	Srho_014264-T1
Srho_003314-T1	Srho_004342-T1	Srho_014275-T1
Srho_003319-T1	Srho_004343-T1	Srho_014300-T1
Srho_003322-T1	Srho_004344-T1	Srho_014300-T1
Srho_003335-T1	Srho_004344-T1	Srho_014300-T1
Srho_003336-T1	Srho_004348-T1	Srho_014314-T1
Srho_003337-T1	Srho_004350-T1	Srho_014317-T1
Srho_003337-T1	Srho_004358-T1	Srho_014324-T1
Srho_003338-T1	Srho_004358-T1	Srho_014348-T1
Srho_003339-T1	Srho_004359-T1	Srho_014360-T1
Srho_003341-T1	Srho_004362-T1	Srho_014364-T1
Srho_003343-T1	Srho_004375-T1	Srho_014372-T1
Srho_003345-T1	Srho_004379-T1	Srho_014384-T1
Srho_003351-T1	Srho_004380-T1	Srho_014386-T1
Srho_003353-T1	Srho_004386-T1	Srho_014400-T1
Srho_003357-T1	Srho_004452-T1	Srho_014439-T1
Srho_003358-T1	Srho_004493-T1	Srho_014596-T1
Srho_003359-T1	Srho_004499-T1	Srho_014599-T1
Srho_003362-T1	Srho_004502-T1	Srho_014636-T1
Srho_003362-T1	Srho_004512-T1	Srho_014744-T1
Srho_003363-T1	Srho_004526-T1	Srho_014863-T1
Srho_003368-T1	Srho_004534-T1	Srho_014886-T1
Srho_003369-T1	Srho_004536-T1	Srho_014896-T1
Srho_003371-T1	Srho_004549-T1	Srho_014913-T1
Srho_003373-T1	Srho_004565-T1	Srho_014961-T1
Srho_003377-T1	Srho_004566-T1	Srho_015008-T1
Srho_003379-T1	Srho_004568-T1	Srho_015013-T1
Srho_003380-T1	Srho_004572-T1	Srho_015019-T1
Srho_003381-T1	Srho_004586-T1	Srho_015026-T1
Srho_003382-T1	Srho_004589-T1	Srho_015035-T1
Srho_003382-T1	Srho_004599-T1	Srho_015047-T1
Srho_003383-T1	Srho_004603-T1	Srho_015103-T1
Srho_003384-T1	Srho_004614-T1	Srho_015146-T1
Srho_003388-T1	Srho_004617-T1	Srho_015146-T1
Srho_003389-T1	Srho_004623-T1	Srho_015149-T1
Srho_003392-T1	Srho_004624-T1	Srho_015153-T1
Srho_003396-T1	Srho_004631-T1	Srho_015176-T1
Srho_003401-T1	Srho_004633-T1	Srho_015212-T1
Srho_003402-T1	Srho_004652-T1	Srho_015273-T1
Srho_003404-T1	Srho_004656-T1	Srho_015286-T1
Srho_003405-T1	Srho_004659-T1	Srho_015332-T1
Srho_003406-T1	Srho_004660-T1	Srho_015370-T1
Srho_003410-T1	Srho_004663-T1	Srho_015379-T1
Srho_003412-T1	Srho_004670-T1	Srho_015385-T1
Srho_003418-T1	Srho_004673-T1	Srho_015386-T1
Srho_003419-T1	Srho_004676-T1	Srho_015411-T1
Srho_003419-T1	Srho_004682-T1	Srho_015561-T1
Srho_003421-T1	Srho_004684-T1	Srho_015760-T1
Srho_003425-T1	Srho_004685-T1	Srho_015796-T1
Srho_003429-T1	Srho_004687-T1	Srho_015800-T1
Srho_003430-T1	Srho_004687-T1	Srho_015800-T1
Srho_003431-T1	Srho_004688-T1	Srho_015808-T1
Srho_003432-T1	Srho_004689-T1	Srho_015838-T1
Srho_003433-T1	Srho_004694-T1	Srho_015855-T1
Srho_003435-T1	Srho_004694-T1	Srho_015864-T1
Srho_003439-T1	Srho_004700-T1	Srho_015886-T1
Srho_003442-T1	Srho_004706-T1	Srho_015903-T1
Srho_003444-T1	Srho_004719-T1	Srho_015912-T1
Srho_003447-T1	Srho_004719-T1	Srho_015916-T1
Srho_003459-T1	Srho_004724-T1	Srho_015920-T1
Srho_003464-T1	Srho_004736-T1	Srho_015927-T1
Srho_003466-T1	Srho_004742-T1	Srho_015933-T1
Srho_003468-T1	Srho_004807-T1	Srho_015933-T1
Srho_003474-T1	Srho_004822-T1	Srho_015949-T1
Srho_003478-T1	Srho_004823-T1	Srho_015952-T1
Srho_003480-T1	Srho_004830-T1	Srho_015954-T1
Srho_003480-T1	Srho_004832-T1	Srho_015954-T1
Srho_003485-T1	Srho_004832-T1	Srho_015957-T1
Srho_003491-T1	Srho_004852-T1	Srho_015979-T1
Srho_003498-T1	Srho_004868-T1	Srho_015995-T1
Srho_003499-T1	Srho_004869-T1	Srho_015996-T1
Srho_003505-T1	Srho_004876-T1	Srho_016000-T1
Srho_003507-T1	Srho_004921-T1	Srho_016013-T1
Srho_003515-T1	Srho_004929-T1	Srho_016020-T1
Srho_003516-T1	Srho_004954-T1	Srho_016042-T1
Srho_003522-T1	Srho_004972-T1	Srho_016074-T1
Srho_003524-T1	Srho_004973-T1	Srho_016087-T1
Srho_003534-T1	Srho_004982-T1	Srho_016093-T1
Srho_003543-T1	Srho_004989-T1	Srho_016141-T1
Srho_003545-T1	Srho_005007-T1	Srho_016169-T1
Srho_003548-T1	Srho_005009-T1	Srho_016200-T1
Srho_003551-T1	Srho_005017-T1	Srho_016200-T1
Srho_003567-T1	Srho_005021-T1	Srho_016202-T1
Srho_003571-T1	Srho_005068-T1	Srho_016203-T1
Srho_003572-T1	Srho_005071-T1	Srho_016204-T1
Srho_003573-T1	Srho_005077-T1	Srho_016225-T1
Srho_003575-T1	Srho_005099-T1	Srho_016241-T1
Srho_003577-T1	Srho_005103-T1	Srho_016268-T1
Srho_003584-T1	Srho_005114-T1	Srho_016268-T1
Srho_003593-T1	Srho_005128-T1	Srho_016270-T1
Srho_003597-T1	Srho_005150-T1	Srho_016292-T1
Srho_003601-T1	Srho_005153-T1	Srho_016296-T1
Srho_003606-T1	Srho_005164-T1	Srho_016296-T1
Srho_003607-T1	Srho_005177-T1	Srho_016296-T1
Srho_003608-T1	Srho_005209-T1	Srho_016309-T1
Srho_003616-T1	Srho_005236-T1	Srho_016436-T1
Srho_003618-T1	Srho_005247-T1	Srho_016458-T1
Srho_003621-T1	Srho_005250-T1	Srho_016460-T1
Srho_003625-T1	Srho_005258-T1	Srho_016531-T1
Srho_003629-T1	Srho_005259-T1	Srho_016549-T1
Srho_003633-T1	Srho_005263-T1	Srho_016660-T1
Srho_003634-T1	Srho_005265-T1	Srho_016725-T1
Srho_003638-T1	Srho_005268-T1	Srho_016754-T1
Srho_003646-T1	Srho_005286-T1	Srho_016755-T1
Srho_003648-T1	Srho_005293-T1	Srho_016761-T1
Srho_003668-T1	Srho_005298-T1	Srho_016769-T1
Srho_003675-T1	Srho_005301-T1	Srho_016772-T1
Srho_003676-T1	Srho_005301-T1	Srho_016780-T1
Srho_003677-T1	Srho_005346-T1	Srho_016818-T1
Srho_003678-T1	Srho_005350-T1	Srho_016818-T1
Srho_003679-T1	Srho_005351-T1	Srho_016828-T1
Srho_003688-T1	Srho_005357-T1	Srho_016830-T1
Srho_003693-T1	Srho_005358-T1	Srho_016861-T1
Srho_003694-T1	Srho_005359-T1	Srho_016894-T1
Srho_003711-T1	Srho_005360-T1	Srho_016900-T1
Srho_003713-T1	Srho_005361-T1	Srho_016902-T1
Srho_003732-T1	Srho_005368-T1	Srho_016911-T1
Srho_003733-T1	Srho_005374-T1	Srho_016916-T1
Srho_003744-T1	Srho_005387-T1	Srho_016919-T1
Srho_003759-T1	Srho_005390-T1	Srho_016924-T1
Srho_003763-T1	Srho_005391-T1	Srho_016926-T1
Srho_003769-T1	Srho_005392-T1	Srho_016926-T1
Srho_003775-T1	Srho_005395-T1	Srho_016948-T1
Srho_003782-T1	Srho_005399-T1	Srho_016954-T1
Srho_003782-T1	Srho_005410-T1	Srho_016965-T1
Srho_003784-T1	Srho_005421-T1	Srho_016976-T1
Srho_003785-T1	Srho_005426-T1	Srho_016989-T1
Srho_003787-T1	Srho_005426-T1	Srho_017001-T1
Srho_003793-T1	Srho_005435-T1	Srho_017021-T1
Srho_003794-T1	Srho_005438-T1	Srho_017022-T1
Srho_003794-T1	Srho_005445-T1	Srho_017022-T1
Srho_003797-T1	Srho_005472-T1	Srho_017023-T1
Srho_003797-T1	Srho_005476-T1	Srho_017045-T1
Srho_003798-T1	Srho_005533-T1	Srho_017058-T1
Srho_003799-T1	Srho_005533-T1	Srho_017067-T1
Srho_003803-T1	Srho_005539-T1	Srho_017067-T1
Srho_003805-T1	Srho_005541-T1	Srho_017093-T1
Srho_003962-T1	Srho_005542-T1	Srho_017170-T1
Srho_003979-T1	Srho_005561-T1	Srho_017207-T1
Srho_003990-T1	Srho_005572-T1	Srho_017214-T1
Srho_003997-T1	Srho_005576-T1	Srho_017215-T1
Srho_004000-T1	Srho_005617-T1	Srho_017218-T1
Srho_004001-T1	Srho_005635-T1	Srho_017227-T1
Srho_004006-T1	Srho_005635-T1	Srho_017252-T1
Srho_004007-T1	Srho_005672-T1	Srho_017253-T1
Srho_004009-T1	Srho_005676-T1	Srho_017278-T1
Srho_004010-T1	Srho_005702-T1	Srho_017307-T1
Srho_004013-T1	Srho_005712-T1	Srho_017309-T1
Srho_004014-T1	Srho_005722-T1	Srho_017310-T1
Srho_004018-T1	Srho_005722-T1	Srho_017321-T1
Srho_004028-T1	Srho_005725-T1	Srho_017321-T1
Srho_004046-T1	Srho_005731-T1	Srho_017325-T1
Srho_004051-T1	Srho_005732-T1	Srho_017325-T1
Srho_004052-T1	Srho_005735-T1	Srho_017329-T1
Srho_004053-T1	Srho_005735-T1	Srho_017347-T1
Srho_004054-T1	Srho_005736-T1	Srho_017349-T1
Srho_004055-T1	Srho_005746-T1	Srho_017355-T1
Srho_004056-T1	Srho_005747-T1	Srho_017359-T1
Srho_004057-T1	Srho_005753-T1	Srho_017359-T1
Srho_004062-T1	Srho_005765-T1	Srho_017360-T1
Srho_004065-T1	Srho_005774-T1	Srho_017362-T1
Srho_004071-T1	Srho_005778-T1	Srho_017362-T1
Srho_004072-T1	Srho_005779-T1	Srho_017365-T1
Srho_004081-T1	Srho_005786-T1	Srho_017368-T1
Srho_004085-T1	Srho_005803-T1	Srho_017376-T1
Srho_004090-T1	Srho_005803-T1	Srho_017376-T1
Srho_004091-T1	Srho_005804-T1	Srho_017468-T1
Srho_004092-T1	Srho_005804-T1	Srho_017490-T1
Srho_004093-T1	Srho_005814-T1	Srho_017505-T1
Srho_004103-T1	Srho_005815-T1	Srho_017506-T1
Srho_004105-T1	Srho_005818-T1	Srho_017529-T1
Srho_004112-T1	Srho_005822-T1	Srho_017595-T1
Srho_004112-T1	Srho_005824-T1	Srho_017677-T1
Srho_004114-T1	Srho_005831-T1	Srho_017990-T1
Srho_004123-T1	Srho_005831-T1	Srho_018294-T1
Srho_004126-T1	Srho_005845-T1	Srho_018364-T1
Srho_004127-T1	Srho_005853-T1	Srho_018388-T1
Srho_004132-T1	Srho_005857-T1	Srho_018530-T1
Srho_004136-T1	Srho_005857-T1	Srho_018545-T1
Srho_004139-T1	Srho_005862-T1	Srho_018545-T1
Srho_004147-T1	Srho_005863-T1	Srho_018561-T1
Srho_004151-T1	Srho_005864-T1	Srho_018568-T1
Srho_004160-T1	Srho_005869-T1	Srho_018570-T1
Srho_004196-T1	Srho_005870-T1	Srho_018619-T1
Srho_004197-T1	Srho_005874-T1	Srho_018679-T1
Srho_004201-T1	Srho_005883-T1	Srho_018700-T1
Srho_004202-T1	Srho_005888-T1	Srho_018838-T1
Srho_004209-T1	Srho_005889-T1	Srho_018871-T1
Srho_004210-T1	Srho_005890-T1	Srho_018940-T1
Srho_004212-T1	Srho_005891-T1	Srho_018966-T1
Srho_004214-T1	Srho_005892-T1	Srho_019033-T1
Srho_004217-T1	Srho_005900-T1	Srho_019055-T1
Srho_004219-T1	Srho_005904-T1	Srho_019067-T1
Srho_004221-T1	Srho_005904-T1	Srho_019067-T1
Srho_004231-T1	Srho_005904-T1	Srho_019074-T1
Srho_004232-T1	Srho_005911-T1	Srho_019075-T1
Srho_004233-T1	Srho_005915-T1	Srho_019075-T1
Srho_004238-T1	Srho_005921-T1	Srho_019096-T1
Srho_004239-T1	Srho_005922-T1	Srho_019106-T1
Srho_004252-T1	Srho_005922-T1	Srho_019107-T1
Srho_004254-T1	Srho_005923-T1	Srho_019118-T1
Srho_004257-T1	Srho_005938-T1	Srho_019121-T1
Srho_004258-T1	Srho_005939-T1	Srho_019121-T1
Srho_004265-T1	Srho_005943-T1	Srho_019131-T1
Srho_004265-T1	Srho_005949-T1	Srho_019133-T1
Srho_004273-T1	Srho_005950-T1	Srho_019147-T1
Srho_004279-T1	Srho_005959-T1	Srho_019147-T1
Srho_004288-T1	Srho_005960-T1	Srho_019149-T1
Srho_004289-T1	Srho_005966-T1	Srho_019151-T1
Srho_004292-T1	Srho_005966-T1	Srho_019158-T1
Srho_004293-T1	Srho_006008-T1	Srho_019165-T1
Srho_004295-T1	Srho_006009-T1	Srho_019171-T1
Srho_004297-T1	Srho_006013-T1	Srho_019213-T1
Srho_004301-T1	Srho_006017-T1	Srho_019214-T1
Srho_004304-T1	Srho_006017-T1	Srho_019225-T1
Srho_004309-T1	Srho_006020-T1	Srho_019260-T1
Srho_004314-T1	Srho_006021-T1	Srho_019272-T1
Srho_004316-T1	Srho_006024-T1	Srho_019280-T1
Srho_004317-T1	Srho_006051-T1	Srho_019292-T1
Srho_004326-T1	Srho_006065-T1	Srho_019293-T1
Srho_004373-T1	Srho_006065-T1	Srho_019300-T1
Srho_004415-T1	Srho_006071-T1	Srho_019319-T1
Srho_004424-T1	Srho_006076-T1	Srho_019328-T1
Srho_004445-T1	Srho_006087-T1	Srho_019333-T1
Srho_004486-T1	Srho_006091-T1	Srho_019354-T1
Srho_004488-T1	Srho_006096-T1	Srho_019404-T1
Srho_004494-T1	Srho_006100-T1	Srho_019431-T1
Srho_004498-T1	Srho_006106-T1	Srho_019433-T1
Srho_004500-T1	Srho_006111-T1	Srho_019441-T1
Srho_004504-T1	Srho_006118-T1	Srho_019444-T1
Srho_004508-T1	Srho_006139-T1	Srho_019460-T1
Srho_004512-T1	Srho_006144-T1	Srho_019462-T1
Srho_004514-T1	Srho_006161-T1	Srho_019462-T1
Srho_004526-T1	Srho_006164-T1	Srho_019465-T1
Srho_004532-T1	Srho_006164-T1	Srho_019473-T1
Srho_004533-T1	Srho_006166-T1	Srho_019473-T1
Srho_004536-T1	Srho_006169-T1	Srho_019480-T1
Srho_004538-T1	Srho_006177-T1	Srho_019481-T1
Srho_004545-T1	Srho_006177-T1	Srho_019490-T1
Srho_004552-T1	Srho_006183-T1	Srho_019507-T1
Srho_004553-T1	Srho_006187-T1	Srho_019512-T1
Srho_004556-T1	Srho_006187-T1	Srho_019611-T1
Srho_004562-T1	Srho_006191-T1	Srho_019895-T1
Srho_004564-T1	Srho_006197-T1	Srho_019945-T1
Srho_004564-T1	Srho_006200-T1	Srho_019955-T1
Srho_004565-T1	Srho_006251-T1	Srho_020179-T1
Srho_004568-T1	Srho_006259-T1	Srho_020198-T1
Srho_004577-T1	Srho_006260-T1	Srho_020200-T1
Srho_004587-T1	Srho_006260-T1	Srho_020223-T1
Srho_004588-T1	Srho_006262-T1	Srho_020234-T1
Srho_004594-T1	Srho_006262-T1	Srho_020240-T1
Srho_004595-T1	Srho_006298-T1	Srho_020333-T1
Srho_004598-T1	Srho_006410-T1	Srho_020375-T1
Srho_004599-T1	Srho_006429-T1	Srho_020760-T1
Srho_004601-T1	Srho_006433-T1	Srho_020852-T1
Srho_004604-T1	Srho_006444-T1	Srho_020855-T1
Srho_004605-T1	Srho_006456-T1	Srho_020873-T1
Srho_004608-T1	Srho_006459-T1	Srho_020882-T1
Srho_004612-T1	Srho_006472-T1	Srho_020902-T1
Srho_004616-T1	Srho_006479-T1	Srho_020920-T1
Srho_004617-T1	Srho_006480-T1	Srho_021003-T1
Srho_004620-T1	Srho_006503-T1	Srho_021004-T1
Srho_004621-T1	Srho_006503-T1	Srho_021007-T1
Srho_004629-T1	Srho_006507-T1	Srho_021022-T1
Srho_004631-T1	Srho_006518-T1	Srho_021027-T1
Srho_004633-T1	Srho_006528-T1	Srho_021097-T1
Srho_004634-T1	Srho_006529-T1	Srho_021105-T1
Srho_004634-T1	Srho_006539-T1	Srho_021181-T1
Srho_004636-T1	Srho_006558-T1	Srho_021182-T1
Srho_004639-T1	Srho_006561-T1	Srho_021193-T1
Srho_004644-T1	Srho_006563-T1	Srho_021195-T1
Srho_004647-T1	Srho_006597-T1	Srho_021199-T1
Srho_004649-T1	Srho_006617-T1	Srho_021211-T1
Srho_004650-T1	Srho_006618-T1	Srho_021232-T1
Srho_004655-T1	Srho_006629-T1	Srho_021281-T1
Srho_004655-T1	Srho_006630-T1	Srho_021281-T1
Srho_004659-T1	Srho_006700-T1	Srho_021330-T1
Srho_004660-T1	Srho_006712-T1	Srho_021341-T1
Srho_004661-T1	Srho_006715-T1	Srho_021358-T1
Srho_004663-T1	Srho_006728-T1	Srho_021407-T1
Srho_004664-T1	Srho_006735-T1	Srho_021407-T1
Srho_004668-T1	Srho_006737-T1	Srho_021407-T1
Srho_004669-T1	Srho_006742-T1	Srho_021410-T1
Srho_004670-T1	Srho_006745-T1	Srho_021418-T1
Srho_004671-T1	Srho_006745-T1	Srho_021428-T1
Srho_004674-T1	Srho_006750-T1	Srho_021429-T1
Srho_004675-T1	Srho_006751-T1	Srho_021435-T1
Srho_004679-T1	Srho_006756-T1	Srho_021452-T1
Srho_004680-T1	Srho_006840-T1	Srho_021452-T1
Srho_004682-T1	Srho_006911-T1	Srho_021479-T1
Srho_004685-T1	Srho_006916-T1	Srho_021488-T1
Srho_004694-T1	Srho_006973-T1	Srho_021496-T1
Srho_004694-T1	Srho_007054-T1	Srho_021659-T1
Srho_004700-T1	Srho_007063-T1	Srho_021675-T1
Srho_004704-T1	Srho_007063-T1	Srho_021702-T1
Srho_004706-T1	Srho_007070-T1	Srho_021710-T1
Srho_004707-T1	Srho_007075-T1	Srho_021712-T1
Srho_004710-T1	Srho_007084-T1	Srho_021760-T1
Srho_004712-T1	Srho_007084-T1	Srho_021768-T1
Srho_004712-T1	Srho_007086-T1	Srho_021802-T1
Srho_004717-T1	Srho_007088-T1	Srho_021803-T1
Srho_004718-T1	Srho_007089-T1	Srho_021806-T1
Srho_004720-T1	Srho_007093-T1	Srho_021853-T1
Srho_004721-T1	Srho_007093-T1	Srho_021853-T1
Srho_004725-T1	Srho_007101-T1	Srho_021864-T1
Srho_004726-T1	Srho_007102-T1	Srho_021873-T1
Srho_004727-T1	Srho_007109-T1	Srho_021875-T1
Srho_004728-T1	Srho_007112-T1	Srho_021876-T1
Srho_004729-T1	Srho_007112-T1	Srho_022041-T1
Srho_004731-T1	Srho_007125-T1	Srho_022044-T1
Srho_004733-T1	Srho_007127-T1	Srho_022083-T1
Srho_004741-T1	Srho_007135-T1	Srho_022085-T1
Srho_004743-T1	Srho_007135-T1	Srho_022087-T1
Srho_004747-T1	Srho_007147-T1	Srho_022161-T1
Srho_004755-T1	Srho_007166-T1	Srho_022175-T1
Srho_004756-T1	Srho_007166-T1	Srho_022179-T1
Srho_004758-T1	Srho_007167-T1	Srho_022251-T1
Srho_004760-T1	Srho_007183-T1	Srho_022253-T1
Srho_004761-T1	Srho_007185-T1	Srho_022277-T1
Srho_004766-T1	Srho_007186-T1	Srho_022705-T1
Srho_004768-T1	Srho_007186-T1	Srho_022757-T1
Srho_004772-T1	Srho_007188-T1	Srho_022770-T1
Srho_004776-T1	Srho_007193-T1	Srho_022771-T1
Srho_004784-T1	Srho_007193-T1	Srho_022893-T1
Srho_004788-T1	Srho_007209-T1	Srho_022900-T1
Srho_004789-T1	Srho_007216-T1	Srho_022901-T1
Srho_004792-T1	Srho_007229-T1	Srho_022947-T1
Srho_004793-T1	Srho_007243-T1	Srho_022950-T1
Srho_004794-T1	Srho_007245-T1	Srho_022968-T1
Srho_004795-T1	Srho_007249-T1	Srho_022968-T1
Srho_004796-T1	Srho_007250-T1	Srho_022974-T1
Srho_004797-T1	Srho_007252-T1	Srho_022995-T1
Srho_004798-T1	Srho_007255-T1	Srho_023016-T1
Srho_004805-T1	Srho_007258-T1	Srho_023034-T1
Srho_004806-T1	Srho_007260-T1	Srho_023081-T1
Srho_004809-T1	Srho_007263-T1	Srho_023102-T1
Srho_004817-T1	Srho_007264-T1	Srho_023214-T1
Srho_004820-T1	Srho_007266-T1	Srho_023236-T1
Srho_004821-T1	Srho_007269-T1	Srho_023254-T1
Srho_004824-T1	Srho_007270-T1	Srho_023281-T1
Srho_004825-T1	Srho_007272-T1	Srho_023290-T1
Srho_004826-T1	Srho_007277-T1	Srho_023295-T1
Srho_004827-T1	Srho_007280-T1	Srho_023356-T1
Srho_004832-T1	Srho_007286-T1	Srho_023363-T1
Srho_004835-T1	Srho_007288-T1	Srho_023373-T1
Srho_004838-T1	Srho_007289-T1	Srho_023375-T1
Srho_004840-T1	Srho_007298-T1	Srho_023380-T1
Srho_004842-T1	Srho_007298-T1	Srho_023561-T1
Srho_004846-T1	Srho_007307-T1	Srho_023570-T1
Srho_004848-T1	Srho_007315-T1	Srho_023621-T1
Srho_004852-T1	Srho_007315-T1	Srho_023639-T1
Srho_004855-T1	Srho_007331-T1	Srho_023642-T1
Srho_004859-T1	Srho_007336-T1	Srho_023644-T1
Srho_004864-T1	Srho_007340-T1	Srho_023652-T1
Srho_004866-T1	Srho_007360-T1	Srho_023666-T1
Srho_004867-T1	Srho_007363-T1	Srho_023666-T1
Srho_004868-T1	Srho_007385-T1	Srho_023676-T1
Srho_004872-T1	Srho_007433-T1	Srho_023677-T1
Srho_004873-T1	Srho_007501-T1	Srho_023677-T1
Srho_004875-T1	Srho_007526-T1	Srho_023684-T1
Srho_004879-T1	Srho_007531-T1	Srho_023699-T1
Srho_004880-T1	Srho_007567-T1	Srho_023699-T1
Srho_004884-T1	Srho_007567-T1	Srho_023712-T1
Srho_004885-T1	Srho_007568-T1	Srho_023729-T1
Srho_004893-T1	Srho_007568-T1	Srho_023730-T1
Srho_004896-T1	Srho_007581-T1	Srho_023739-T1
Srho_004897-T1	Srho_007582-T1	Srho_023741-T1
Srho_004907-T1	Srho_007585-T1	Srho_023741-T1
Srho_004908-T1	Srho_007587-T1	Srho_023742-T1
Srho_004911-T1	Srho_007590-T1	Srho_023744-T1
Srho_004914-T1	Srho_007590-T1	Srho_023748-T1
Srho_004918-T1	Srho_007591-T1	Srho_023750-T1
Srho_004920-T1	Srho_007592-T1	Srho_023750-T1
Srho_004933-T1	Srho_007594-T1	Srho_023776-T1
Srho_004934-T1	Srho_007599-T1	Srho_023776-T1
Srho_004939-T1	Srho_007603-T1	Srho_023776-T1
Srho_004941-T1	Srho_007608-T1	Srho_023787-T1
Srho_004944-T1	Srho_007609-T1	Srho_023813-T1
Srho_004945-T1	Srho_007614-T1	Srho_023816-T1
Srho_004946-T1	Srho_007616-T1	Srho_023833-T1
Srho_004962-T1	Srho_007617-T1	Srho_023836-T1
Srho_004982-T1	Srho_007621-T1	Srho_023841-T1
Srho_004984-T1	Srho_007626-T1	Srho_023855-T1
Srho_004985-T1	Srho_007635-T1	Srho_023864-T1
Srho_004993-T1	Srho_007636-T1	Srho_023868-T1
Srho_005011-T1	Srho_007638-T1	Srho_023877-T1
Srho_005031-T1	Srho_007645-T1	Srho_023883-T1
Srho_005039-T1	Srho_007657-T1	Srho_023902-T1
Srho_005040-T1	Srho_007668-T1	Srho_023995-T1
Srho_005042-T1	Srho_007718-T1	Srho_024018-T1
Srho_005052-T1	Srho_007738-T1	Srho_024177-T1
Srho_005053-T1	Srho_007740-T1	Srho_024182-T1
Srho_005055-T1	Srho_007747-T1	Srho_024207-T1
Srho_005058-T1	Srho_007748-T1	Srho_024218-T1
Srho_005063-T1	Srho_007760-T1	Srho_024433-T1
Srho_005074-T1	Srho_007763-T1	Srho_024487-T1
Srho_005075-T1	Srho_007776-T1	Srho_024490-T1
Srho_005078-T1	Srho_007788-T1	Srho_024515-T1
Srho_005086-T1	Srho_007800-T1	Srho_024585-T1
Srho_005088-T1	Srho_007803-T1	Srho_024617-T1
Srho_005089-T1	Srho_007806-T1	Srho_024629-T1
Srho_005091-T1	Srho_007807-T1	Srho_024640-T1
Srho_005095-T1	Srho_007811-T1	Srho_024731-T1
Srho_005096-T1	Srho_007814-T1	Srho_024753-T1
Srho_005097-T1	Srho_007818-T1	Srho_024762-T1
Srho_005105-T1	Srho_007821-T1	Srho_024816-T1
Srho_005106-T1	Srho_007822-T1	Srho_024870-T1
Srho_005109-T1	Srho_007824-T1	Srho_024870-T1
Srho_005110-T1	Srho_007836-T1	Srho_024892-T1
Srho_005117-T1	Srho_007846-T1	Srho_024940-T1
Srho_005121-T1	Srho_007848-T1	Srho_024971-T1
Srho_005125-T1	Srho_007879-T1	Srho_025090-T1
Srho_005129-T1	Srho_007901-T1	Srho_025149-T1
Srho_005155-T1	Srho_007909-T1	Srho_025154-T1
Srho_005161-T1	Srho_007925-T1	Srho_025179-T1
Srho_005162-T1	Srho_007929-T1	Srho_025183-T1
Srho_005163-T1	Srho_007931-T1	Srho_025191-T1
Srho_005167-T1	Srho_007934-T1	Srho_025200-T1
Srho_005168-T1	Srho_007938-T1	Srho_025384-T1
Srho_005169-T1	Srho_007940-T1	Srho_025410-T1
Srho_005170-T1	Srho_007943-T1	Srho_025413-T1
Srho_005177-T1	Srho_007948-T1	Srho_025453-T1
Srho_005178-T1	Srho_007952-T1	Srho_025470-T1
Srho_005182-T1	Srho_007962-T1	Srho_025480-T1
Srho_005184-T1	Srho_007964-T1	Srho_025484-T1
Srho_005191-T1	Srho_007966-T1	Srho_025485-T1
Srho_005197-T1	Srho_007971-T1	Srho_025486-T1
Srho_005199-T1	Srho_007971-T1	Srho_025486-T1
Srho_005207-T1	Srho_007976-T1	Srho_025500-T1
Srho_005210-T1	Srho_007992-T1	Srho_025510-T1
Srho_005220-T1	Srho_007997-T1	Srho_025566-T1
Srho_005221-T1	Srho_008011-T1	Srho_025567-T1
Srho_005225-T1	Srho_008015-T1	Srho_025576-T1
Srho_005226-T1	Srho_008017-T1	Srho_025595-T1
Srho_005228-T1	Srho_008020-T1	Srho_025627-T1
Srho_005229-T1	Srho_008028-T1	Srho_025667-T1
Srho_005231-T1	Srho_008038-T1	Srho_025843-T1
Srho_005232-T1	Srho_008039-T1	Srho_025867-T1
Srho_005233-T1	Srho_008044-T1	Srho_025883-T1
Srho_005237-T1	Srho_008045-T1	Srho_025894-T1
Srho_005239-T1	Srho_008050-T1	Srho_026009-T1
Srho_005240-T1	Srho_008050-T1	Srho_026059-T1
Srho_005241-T1	Srho_008067-T1	Srho_026068-T1
Srho_005243-T1	Srho_008076-T1	Srho_026296-T1
Srho_005244-T1	Srho_008082-T1	Srho_026296-T1
Srho_005251-T1	Srho_008088-T1	Srho_026309-T1
Srho_005253-T1	Srho_008103-T1	Srho_026395-T1
Srho_005254-T1	Srho_008105-T1	Srho_026494-T1
Srho_005255-T1	Srho_008106-T1	Srho_026542-T1
Srho_005257-T1	Srho_008120-T1	Srho_026549-T1
Srho_005266-T1	Srho_008128-T1	Srho_026574-T1
Srho_005269-T1	Srho_008131-T1	Srho_026579-T1
Srho_005270-T1	Srho_008134-T1	Srho_026588-T1
Srho_005276-T1	Srho_008139-T1	Srho_026589-T1
Srho_005278-T1	Srho_008145-T1	Srho_026589-T1
Srho_005279-T1	Srho_008164-T1	Srho_026612-T1
Srho_005284-T1	Srho_008175-T1	Srho_026633-T1
Srho_005289-T1	Srho_008176-T1	Srho_026634-T1
Srho_005296-T1	Srho_008176-T1	Srho_026651-T1
Srho_005298-T1	Srho_008178-T1	Srho_026684-T1
Srho_005305-T1	Srho_008180-T1	Srho_026692-T1
Srho_005306-T1	Srho_008183-T1	Srho_026700-T1
Srho_005307-T1	Srho_008192-T1	Srho_026721-T1
Srho_005312-T1	Srho_008192-T1	Srho_026726-T1
Srho_005320-T1	Srho_008205-T1	Srho_026739-T1
Srho_005321-T1	Srho_008209-T1	Srho_026816-T1
Srho_005325-T1	Srho_008211-T1	Srho_026820-T1
Srho_005329-T1	Srho_008274-T1	Srho_026821-T1
Srho_005334-T1	Srho_008278-T1	Srho_026831-T1
Srho_005340-T1	Srho_008294-T1	Srho_026832-T1
Srho_005352-T1	Srho_008325-T1	Srho_026834-T1
Srho_005353-T1	Srho_008347-T1	Srho_027066-T1
Srho_005357-T1	Srho_008364-T1	Srho_027067-T1
Srho_005367-T1	Srho_008365-T1	Srho_027068-T1
Srho_005369-T1	Srho_008373-T1	Srho_027153-T1
Srho_005374-T1	Srho_008374-T1	Srho_027153-T1
Srho_005376-T1	Srho_008374-T1	Srho_027189-T1
Srho_005378-T1	Srho_008383-T1	Srho_027190-T1
Srho_005379-T1	Srho_008393-T1	Srho_027210-T1
Srho_005383-T1	Srho_008393-T1	Srho_027255-T1
Srho_005385-T1	Srho_008394-T1	Srho_027271-T1
Srho_005386-T1	Srho_008397-T1	Srho_027314-T1
Srho_005394-T1	Srho_008398-T1
Srho_005398-T1	Srho_008399-T1
Srho_005400-T1	Srho_008399-T1
Srho_005403-T1	Srho_008415-T1
Srho_005406-T1	Srho_008434-T1
Srho_005406-T1	Srho_008435-T1
Srho_005409-T1	Srho_008442-T1
Srho_005414-T1	Srho_008442-T1
Srho_005419-T1	Srho_008481-T1
Srho_005423-T1	Srho_008482-T1
Srho_005425-T1	Srho_008490-T1
Srho_005425-T1	Srho_008508-T1
Srho_005427-T1	Srho_008514-T1
Srho_005428-T1	Srho_008516-T1
Srho_005442-T1	Srho_008516-T1
Srho_005444-T1	Srho_008519-T1
Srho_005444-T1	Srho_008519-T1
Srho_005449-T1	Srho_008530-T1
Srho_005451-T1	Srho_008531-T1
Srho_005469-T1	Srho_008536-T1
Srho_005478-T1	Srho_008554-T1
Srho_005496-T1	Srho_008568-T1
Srho_005558-T1	Srho_008569-T1
Srho_005560-T1	Srho_008569-T1
Srho_005563-T1	Srho_008582-T1
Srho_005565-T1	Srho_008583-T1
Srho_005567-T1	Srho_008588-T1
Srho_005585-T1	Srho_008589-T1
Srho_005592-T1	Srho_008589-T1
Srho_005608-T1	Srho_008592-T1
Srho_005618-T1	Srho_008609-T1
Srho_005626-T1	Srho_008610-T1
Srho_005639-T1	Srho_008612-T1
Srho_005641-T1	Srho_008616-T1
Srho_005649-T1	Srho_008618-T1
Srho_005658-T1	Srho_008634-T1
Srho_005659-T1	Srho_008637-T1
Srho_005666-T1	Srho_008644-T1
Srho_005667-T1	Srho_008644-T1
Srho_005669-T1	Srho_008644-T1
Srho_005670-T1	Srho_008648-T1
Srho_005673-T1	Srho_008648-T1
Srho_005675-T1	Srho_008649-T1
Srho_005676-T1	Srho_008650-T1
Srho_005677-T1	Srho_008650-T1
Srho_005682-T1	Srho_008654-T1
Srho_005683-T1	Srho_008658-T1
Srho_005685-T1	Srho_008658-T1
Srho_005690-T1	Srho_008659-T1
Srho_005692-T1	Srho_008670-T1
Srho_005694-T1	Srho_008670-T1
Srho_005695-T1	Srho_008670-T1
Srho_005695-T1	Srho_008672-T1
Srho_005696-T1	Srho_008672-T1
Srho_005699-T1	Srho_008679-T1
Srho_005700-T1	Srho_008688-T1
Srho_005710-T1	Srho_008690-T1
Srho_005718-T1	Srho_008691-T1
Srho_005721-T1	Srho_008694-T1
Srho_005725-T1	Srho_008699-T1
Srho_005726-T1	Srho_008700-T1
Srho_005737-T1	Srho_008701-T1
Srho_005738-T1	Srho_008825-T1
Srho_005749-T1	Srho_008829-T1
Srho_005757-T1	Srho_008892-T1
Srho_005758-T1	Srho_008894-T1
Srho_005760-T1	Srho_008918-T1
Srho_005764-T1	Srho_008935-T1
Srho_005768-T1	Srho_008939-T1
Srho_005771-T1	Srho_008940-T1
Srho_005774-T1	Srho_008947-T1
Srho_005781-T1	Srho_008955-T1
Srho_005785-T1	Srho_008955-T1
Srho_005790-T1	Srho_008957-T1
Srho_005791-T1	Srho_008958-T1
Srho_005798-T1	Srho_008959-T1
Srho_005802-T1	Srho_008960-T1
Srho_005805-T1	Srho_008967-T1
Srho_005806-T1	Srho_008970-T1
Srho_005806-T1	Srho_008985-T1
Srho_005808-T1	Srho_008991-T1
Srho_005813-T1	Srho_008996-T1
Srho_005814-T1	Srho_008998-T1
Srho_005820-T1	Srho_009000-T1
Srho_005822-T1	Srho_009015-T1
Srho_005827-T1	Srho_009016-T1
Srho_005827-T1	Srho_009016-T1
Srho_005832-T1	Srho_009019-T1
Srho_005834-T1	Srho_009022-T1
Srho_005843-T1	Srho_009031-T1
Srho_005847-T1	Srho_009037-T1
Srho_005853-T1	Srho_009047-T1
Srho_005855-T1	Srho_009052-T1
Srho_005865-T1	Srho_009057-T1
Srho_005868-T1	Srho_009061-T1
Srho_005870-T1	Srho_009076-T1
Srho_005875-T1	Srho_009079-T1
Srho_005888-T1	Srho_009083-T1
Srho_005889-T1	Srho_009087-T1
Srho_005891-T1	Srho_009089-T1
Srho_005893-T1	Srho_009089-T1
Srho_005896-T1	Srho_009095-T1
Srho_005898-T1	Srho_009104-T1
Srho_005900-T1	Srho_009106-T1
Srho_005902-T1	Srho_009106-T1
Srho_005903-T1	Srho_009106-T1
Srho_005912-T1	Srho_009114-T1
Srho_005920-T1	Srho_009119-T1
Srho_005923-T1	Srho_009128-T1
Srho_005926-T1	Srho_009131-T1
Srho_005945-T1	Srho_009132-T1
Srho_005949-T1	Srho_009133-T1
Srho_005952-T1	Srho_009141-T1
Srho_005963-T1	Srho_009143-T1
Srho_005971-T1	Srho_009146-T1
Srho_005972-T1	Srho_009151-T1
Srho_005980-T1	Srho_009159-T1
Srho_006009-T1	Srho_009159-T1
Srho_006020-T1	Srho_009160-T1
Srho_006024-T1	Srho_009162-T1
Srho_006028-T1	Srho_009168-T1
Srho_006030-T1	Srho_009170-T1
Srho_006032-T1	Srho_009174-T1
Srho_006036-T1	Srho_009175-T1
Srho_006040-T1	Srho_009175-T1
Srho_006041-T1	Srho_009180-T1
Srho_006041-T1	Srho_009180-T1
Srho_006044-T1	Srho_009192-T1
Srho_006045-T1	Srho_009193-T1
Srho_006050-T1	Srho_009215-T1
Srho_006053-T1	Srho_009215-T1
Srho_006061-T1	Srho_009218-T1
Srho_006066-T1	Srho_009218-T1
Srho_006068-T1	Srho_009233-T1
Srho_006070-T1	Srho_009238-T1
Srho_006083-T1	Srho_009239-T1
Srho_006087-T1	Srho_009241-T1
Srho_006098-T1	Srho_009243-T1
Srho_006099-T1	Srho_009245-T1
Srho_006104-T1	Srho_009245-T1
Srho_006107-T1	Srho_009248-T1
Srho_006110-T1	Srho_009262-T1
Srho_006111-T1	Srho_009278-T1
Srho_006112-T1	Srho_009280-T1
Srho_006113-T1	Srho_009291-T1
Srho_006116-T1	Srho_009292-T1
Srho_006123-T1	Srho_009296-T1
Srho_006131-T1	Srho_009305-T1
Srho_006131-T1	Srho_009306-T1
Srho_006134-T1	Srho_009307-T1
Srho_006135-T1	Srho_009309-T1
Srho_006155-T1	Srho_009316-T1
Srho_006157-T1	Srho_009329-T1
Srho_006162-T1	Srho_009329-T1
Srho_006179-T1	Srho_009332-T1
Srho_006187-T1	Srho_009334-T1
Srho_006193-T1	Srho_009334-T1
Srho_006199-T1	Srho_009349-T1
Srho_006205-T1	Srho_009357-T1
Srho_006219-T1	Srho_009358-T1
Srho_006256-T1	Srho_009372-T1
Srho_006296-T1	Srho_009376-T1
Srho_006300-T1	Srho_009380-T1
Srho_006310-T1	Srho_009382-T1
Srho_006326-T1	Srho_009386-T1
Srho_006336-T1	Srho_009395-T1
Srho_006338-T1	Srho_009408-T1
Srho_006340-T1	Srho_009430-T1
Srho_006343-T1	Srho_009436-T1
Srho_006344-T1	Srho_009439-T1
Srho_006351-T1	Srho_009444-T1
Srho_006365-T1	Srho_009447-T1
Srho_006374-T1	Srho_009455-T1
Srho_006402-T1	Srho_009471-T1
Srho_006404-T1	Srho_009472-T1
Srho_006405-T1	Srho_009476-T1
Srho_006408-T1	Srho_009524-T1
Srho_006414-T1	Srho_009525-T1
Srho_006417-T1	Srho_009532-T1
Srho_006426-T1	Srho_009544-T1
Srho_006428-T1	Srho_009544-T1
Srho_006434-T1	Srho_009550-T1
Srho_006436-T1	Srho_009573-T1
Srho_006451-T1	Srho_009579-T1
Srho_006452-T1	Srho_009581-T1
Srho_006458-T1	Srho_009582-T1
Srho_006466-T1	Srho_009583-T1
Srho_006466-T1	Srho_009602-T1
Srho_006468-T1	Srho_009604-T1
Srho_006471-T1	Srho_009610-T1
Srho_006474-T1	Srho_009625-T1
Srho_006481-T1	Srho_009642-T1
Srho_006486-T1	Srho_009645-T1
Srho_006487-T1	Srho_009663-T1
Srho_006492-T1	Srho_009681-T1
Srho_006494-T1	Srho_009682-T1
Srho_006500-T1	Srho_009695-T1
Srho_006502-T1	Srho_009696-T1
Srho_006514-T1	Srho_009702-T1
Srho_006516-T1	Srho_009709-T1
Srho_006517-T1	Srho_009725-T1
Srho_006526-T1	Srho_009727-T1
Srho_006527-T1	Srho_009727-T1
Srho_006541-T1	Srho_009737-T1
Srho_006550-T1	Srho_009738-T1
Srho_006550-T1	Srho_009750-T1
Srho_006552-T1	Srho_009753-T1
Srho_006554-T1	Srho_009753-T1
Srho_006557-T1	Srho_009756-T1
Srho_006561-T1	Srho_009770-T1
Srho_006562-T1	Srho_009774-T1
Srho_006569-T1	Srho_009778-T1
Srho_006572-T1	Srho_009781-T1
Srho_006582-T1	Srho_009792-T1
Srho_006588-T1	Srho_009792-T1
Srho_006594-T1	Srho_009794-T1
Srho_006599-T1	Srho_009796-T1
Srho_006603-T1	Srho_009801-T1
Srho_006605-T1	Srho_009807-T1
Srho_006615-T1	Srho_009814-T1
Srho_006625-T1	Srho_009828-T1
Srho_006633-T1	Srho_009830-T1
Srho_006635-T1	Srho_009834-T1
Srho_006638-T1	Srho_009843-T1
Srho_006644-T1	Srho_009854-T1
Srho_006648-T1	Srho_009860-T1
Srho_006656-T1	Srho_009864-T1
Srho_006664-T1	Srho_009867-T1
Srho_006665-T1	Srho_009869-T1
Srho_006667-T1	Srho_009884-T1
Srho_006707-T1	Srho_009887-T1
Srho_006712-T1	Srho_009897-T1
Srho_006724-T1	Srho_009910-T1
Srho_006726-T1	Srho_009914-T1
Srho_006727-T1	Srho_009916-T1
Srho_006731-T1	Srho_009935-T1
Srho_006752-T1	Srho_009937-T1
Srho_006757-T1	Srho_009941-T1
Srho_006841-T1	Srho_009952-T1
Srho_006854-T1	Srho_009955-T1
Srho_006873-T1	Srho_009960-T1
Srho_006879-T1	Srho_009979-T1
Srho_006884-T1	Srho_009987-T1
Srho_006886-T1	Srho_009993-T1
Srho_006888-T1	Srho_010003-T1
Srho_006888-T1	Srho_010019-T1
Srho_006896-T1	Srho_010023-T1
Srho_006905-T1	Srho_010030-T1
Srho_006915-T1	Srho_010053-T1
Srho_006946-T1	Srho_010070-T1
Srho_006952-T1	Srho_010082-T1
Srho_006968-T1	Srho_010083-T1
Srho_006975-T1	Srho_010102-T1
Srho_006980-T1	Srho_010145-T1
Srho_006982-T1	Srho_010149-T1
Srho_007033-T1	Srho_010187-T1
Srho_007042-T1	Srho_010188-T1
Srho_007044-T1	Srho_010192-T1
Srho_007065-T1	Srho_010198-T1
Srho_007071-T1	Srho_010202-T1
Srho_007072-T1	Srho_010203-T1
Srho_007075-T1	Srho_010204-T1
Srho_007077-T1	Srho_010223-T1
Srho_007082-T1	Srho_010234-T1
Srho_007082-T1	Srho_010235-T1
Srho_007105-T1	Srho_010248-T1
Srho_007106-T1	Srho_010249-T1
Srho_007111-T1	Srho_010251-T1
Srho_007114-T1	Srho_010257-T1
Srho_007117-T1	Srho_010260-T1
Srho_007121-T1	Srho_010263-T1
Srho_007122-T1	Srho_010266-T1
Srho_007123-T1	Srho_010276-T1
Srho_007126-T1	Srho_010281-T1
Srho_007129-T1	Srho_010294-T1
Srho_007133-T1	Srho_010294-T1
Srho_007136-T1	Srho_010308-T1
Srho_007140-T1	Srho_010312-T1
Srho_007154-T1	Srho_010313-T1
Srho_007163-T1	Srho_010332-T1
Srho_007163-T1	Srho_010340-T1
Srho_007170-T1	Srho_010344-T1
Srho_007171-T1	Srho_010350-T1
Srho_007182-T1	Srho_010353-T1
Srho_007187-T1	Srho_010356-T1
Srho_007188-T1	Srho_010365-T1
Srho_007192-T1	Srho_010366-T1
Srho_007193-T1	Srho_010366-T1
Srho_007195-T1	Srho_010380-T1
Srho_007196-T1	Srho_010381-T1
Srho_007197-T1	Srho_010384-T1
Srho_007199-T1	Srho_010390-T1
Srho_007199-T1	Srho_010400-T1
Srho_007200-T1	Srho_010402-T1
Srho_007210-T1	Srho_010409-T1
Srho_007212-T1	Srho_010437-T1
Srho_007215-T1	Srho_010447-T1
Srho_007215-T1	Srho_010521-T1
Srho_007218-T1	Srho_010526-T1
Srho_007220-T1	Srho_010527-T1
Srho_007229-T1	Srho_010548-T1
Srho_007232-T1	Srho_010556-T1
Srho_007235-T1	Srho_010557-T1
Srho_007236-T1	Srho_010560-T1
Srho_007240-T1	Srho_010564-T1
Srho_007248-T1	Srho_010565-T1
Srho_007267-T1	Srho_010567-T1
Srho_007275-T1	Srho_010580-T1
Srho_007287-T1	Srho_010581-T1
Srho_007288-T1	Srho_010591-T1
Srho_007292-T1	Srho_010594-T1
Srho_007295-T1	Srho_010595-T1
Srho_007295-T1	Srho_010600-T1
Srho_007297-T1	Srho_010600-T1
Srho_007313-T1	Srho_010620-T1
Srho_007316-T1	Srho_010630-T1
Srho_007319-T1	Srho_010634-T1
Srho_007319-T1	Srho_010634-T1
Srho_007324-T1	Srho_010658-T1
Srho_007331-T1	Srho_010659-T1
Srho_007333-T1	Srho_010661-T1
Srho_007336-T1	Srho_010662-T1
Srho_007343-T1	Srho_010662-T1
Srho_007344-T1	Srho_010675-T1
Srho_007352-T1	Srho_010686-T1
Srho_007361-T1	Srho_010698-T1
Srho_007362-T1	Srho_010705-T1
Srho_007364-T1	Srho_010708-T1
Srho_007365-T1	Srho_010730-T1
Srho_007368-T1	Srho_010734-T1
Srho_007372-T1	Srho_010734-T1
Srho_007376-T1	Srho_010739-T1
Srho_007382-T1	Srho_010750-T1
Srho_007387-T1	Srho_010770-T1
Srho_007393-T1	Srho_010778-T1
Srho_007395-T1	Srho_010780-T1
Srho_007400-T1	Srho_010785-T1
Srho_007405-T1	Srho_010787-T1
Srho_007407-T1	Srho_010787-T1
Srho_007409-T1	Srho_010792-T1
Srho_007414-T1	Srho_010798-T1
Srho_007415-T1	Srho_010805-T1
Srho_007421-T1	Srho_010807-T1
Srho_007431-T1	Srho_010811-T1
Srho_007435-T1	Srho_010812-T1
Srho_007440-T1	Srho_010819-T1
Srho_007442-T1	Srho_010825-T1
Srho_007443-T1	Srho_010835-T1
Srho_007447-T1	Srho_010844-T1
Srho_007450-T1	Srho_010845-T1
Srho_007452-T1	Srho_010846-T1
Srho_007453-T1	Srho_010851-T1
Srho_007456-T1	Srho_010853-T1
Srho_007458-T1	Srho_010854-T1
Srho_007459-T1	Srho_010857-T1
Srho_007464-T1	Srho_010858-T1
Srho_007467-T1	Srho_010858-T1
Srho_007470-T1	Srho_010859-T1
Srho_007471-T1	Srho_010859-T1
Srho_007472-T1	Srho_010864-T1
Srho_007474-T1	Srho_010872-T1
Srho_007476-T1	Srho_010878-T1
Srho_007477-T1	Srho_010886-T1
Srho_007485-T1	Srho_010887-T1
Srho_007486-T1	Srho_010910-T1
Srho_007495-T1	Srho_010918-T1
Srho_007496-T1	Srho_010933-T1
Srho_007504-T1	Srho_010937-T1
Srho_007504-T1	Srho_010941-T1
Srho_007505-T1	Srho_011051-T1
Srho_007510-T1	Srho_011052-T1
Srho_007512-T1	Srho_011148-T1
Srho_007515-T1	Srho_011158-T1
Srho_007518-T1	Srho_011168-T1
Srho_007520-T1	Srho_011197-T1
Srho_007526-T1	Srho_011198-T1
Srho_007527-T1	Srho_011206-T1
Srho_007534-T1	Srho_011207-T1
Srho_007538-T1	Srho_011211-T1
Srho_007539-T1	Srho_011226-T1
Srho_007542-T1	Srho_011229-T1
Srho_007543-T1	Srho_011232-T1
Srho_007544-T1	Srho_011243-T1
Srho_007544-T1	Srho_011244-T1
Srho_007547-T1	Srho_011249-T1
Srho_007550-T1	Srho_011250-T1
Srho_007551-T1	Srho_011252-T1
Srho_007555-T1	Srho_011263-T1
Srho_007556-T1	Srho_011266-T1
Srho_007558-T1	Srho_011274-T1
Srho_007558-T1	Srho_011274-T1
Srho_007559-T1	Srho_011280-T1
Srho_007564-T1	Srho_011286-T1
Srho_007584-T1	Srho_011297-T1
Srho_007589-T1	Srho_011303-T1
Srho_007593-T1	Srho_011310-T1
Srho_007596-T1	Srho_011342-T1
Srho_007597-T1	Srho_011350-T1
Srho_007599-T1	Srho_011356-T1
Srho_007602-T1	Srho_011364-T1
Srho_007607-T1	Srho_011371-T1
Srho_007611-T1	Srho_011405-T1
Srho_007612-T1	Srho_011408-T1
Srho_007619-T1	Srho_011440-T1
Srho_007620-T1	Srho_011462-T1
Srho_007625-T1	Srho_011464-T1
Srho_007631-T1	Srho_011503-T1
Srho_007637-T1	Srho_011506-T1
Srho_007641-T1	Srho_011513-T1
Srho_007644-T1	Srho_011520-T1
Srho_007649-T1	Srho_011536-T1
Srho_007651-T1	Srho_011546-T1
Srho_007653-T1	Srho_011562-T1
Srho_007658-T1	Srho_011570-T1
Srho_007659-T1	Srho_011588-T1
Srho_007660-T1	Srho_011605-T1
Srho_007664-T1	Srho_011609-T1
Srho_007665-T1	Srho_011612-T1
Srho_007666-T1	Srho_011618-T1
Srho_007667-T1	Srho_011633-T1
Srho_007671-T1	Srho_011636-T1
Srho_007674-T1	Srho_011637-T1
Srho_007675-T1	Srho_011655-T1
Srho_007677-T1	Srho_011661-T1
Srho_007679-T1	Srho_011662-T1
Srho_007681-T1	Srho_011667-T1
Srho_007685-T1	Srho_011668-T1
Srho_007689-T1	Srho_011670-T1
Srho_007690-T1	Srho_011670-T1
Srho_007691-T1	Srho_011677-T1
Srho_007693-T1	Srho_011688-T1
Srho_007694-T1	Srho_011688-T1
Srho_007700-T1	Srho_011716-T1
Srho_007702-T1	Srho_011721-T1
Srho_007703-T1	Srho_011732-T1
Srho_007718-T1	Srho_011733-T1
Srho_007723-T1	Srho_011740-T1
Srho_007732-T1	Srho_011753-T1
Srho_007739-T1	Srho_011781-T1
Srho_007741-T1	Srho_011793-T1
Srho_007754-T1	Srho_011799-T1
Srho_007762-T1	Srho_011809-T1
Srho_007765-T1	Srho_011813-T1
Srho_007767-T1	Srho_011817-T1
Srho_007768-T1	Srho_011836-T1
Srho_007783-T1	Srho_011852-T1
Srho_007795-T1	Srho_011852-T1
Srho_007797-T1	Srho_011871-T1
Srho_007799-T1	Srho_011910-T1
Srho_007800-T1	Srho_011924-T1
Srho_007804-T1	Srho_011945-T1
Srho_007812-T1	Srho_011956-T1
Srho_007817-T1	Srho_011957-T1
Srho_007828-T1	Srho_011958-T1
Srho_007840-T1	Srho_011963-T1
Srho_007848-T1	Srho_011980-T1
Srho_007881-T1	Srho_011981-T1
Srho_007914-T1	Srho_011981-T1
Srho_007914-T1	Srho_011984-T1
Srho_007924-T1	Srho_011992-T1
Srho_007933-T1	Srho_012007-T1
Srho_007949-T1	Srho_012011-T1
Srho_007966-T1	Srho_012014-T1
Srho_007969-T1	Srho_012015-T1
Srho_007970-T1	Srho_012022-T1
Srho_007972-T1	Srho_012024-T1
Srho_007983-T1	Srho_012025-T1
Srho_007985-T1	Srho_012030-T1
Srho_007986-T1	Srho_012055-T1
Srho_007987-T1	Srho_012077-T1
Srho_007988-T1	Srho_012080-T1
Srho_007996-T1	Srho_012089-T1
Srho_008002-T1	Srho_012096-T1
Srho_008019-T1	Srho_012098-T1
Srho_008021-T1	Srho_012105-T1
Srho_008023-T1	Srho_012112-T1
Srho_008024-T1	Srho_012117-T1
Srho_008029-T1	Srho_012138-T1
Srho_008035-T1	Srho_012152-T1
Srho_008041-T1	Srho_012197-T1
Srho_008046-T1	Srho_012210-T1
Srho_008051-T1	Srho_012214-T1
Srho_008070-T1	Srho_012216-T1
Srho_008071-T1	Srho_012256-T1
Srho_008074-T1	Srho_012259-T1
Srho_008079-T1	Srho_012265-T1
Srho_008088-T1	Srho_012286-T1
Srho_008088-T1	Srho_012306-T1
Srho_008091-T1	Srho_012313-T1
Srho_008092-T1	Srho_012330-T1
Srho_008128-T1	Srho_012385-T1
Srho_008137-T1	Srho_012397-T1
Srho_008160-T1	Srho_012419-T1
Srho_008173-T1	Srho_012429-T1
Srho_008176-T1	Srho_012513-T1
Srho_008182-T1	Srho_012553-T1
Srho_008187-T1	Srho_012559-T1
Srho_008211-T1	Srho_012562-T1
Srho_008226-T1	Srho_012564-T1
Srho_008273-T1	Srho_012565-T1
Srho_008283-T1	Srho_012571-T1
Srho_008287-T1	Srho_012577-T1
Srho_008296-T1	Srho_012584-T1
Srho_008310-T1	Srho_012587-T1
Srho_008314-T1	Srho_012588-T1
Srho_008349-T1	Srho_012589-T1
Srho_008369-T1	Srho_012599-T1
Srho_008372-T1	Srho_012608-T1
Srho_008384-T1	Srho_012622-T1
Srho_008392-T1	Srho_012699-T1
Srho_008394-T1	Srho_012725-T1
Srho_008396-T1	Srho_012787-T1
Srho_008397-T1	Srho_012790-T1
Srho_008398-T1	Srho_012796-T1
Srho_008399-T1	Srho_012808-T1
Srho_008405-T1	Srho_012818-T1
Srho_008408-T1	Srho_012825-T1
Srho_008423-T1	Srho_012831-T1
Srho_008429-T1	Srho_012833-T1
Srho_008434-T1	Srho_012850-T1
Srho_008435-T1	Srho_012958-T1
Srho_008436-T1	Srho_012961-T1
Srho_008449-T1	Srho_012970-T1
Srho_008463-T1	Srho_012981-T1
Srho_008469-T1	Srho_012987-T1
Srho_008472-T1	Srho_012994-T1
Srho_008475-T1	Srho_013000-T1
Srho_008480-T1	Srho_013001-T1
Srho_008485-T1	Srho_013013-T1
Srho_008487-T1	Srho_013018-T1
Srho_008492-T1	Srho_013065-T1
Srho_008493-T1	Srho_013074-T1
Srho_008498-T1	Srho_013079-T1
Srho_008506-T1	Srho_013111-T1
Srho_008515-T1	Srho_013113-T1
Srho_008520-T1	Srho_013116-T1
Srho_008525-T1	Srho_013120-T1
Srho_008532-T1	Srho_013126-T1
Srho_008534-T1	Srho_013127-T1
Srho_008545-T1	Srho_013129-T1
Srho_008557-T1	Srho_013129-T1
Srho_008558-T1	Srho_013133-T1
Srho_008566-T1	Srho_013134-T1
Srho_008568-T1	Srho_013169-T1
Srho_008573-T1	Srho_013169-T1
Srho_008583-T1	Srho_013181-T1
Srho_008598-T1	Srho_013190-T1
Srho_008599-T1	Srho_013194-T1
Srho_008602-T1	Srho_013264-T1
Srho_008603-T1	Srho_013278-T1
Srho_008616-T1	Srho_013278-T1
Srho_008618-T1	Srho_013280-T1
Srho_008631-T1	Srho_013287-T1
Srho_008632-T1	Srho_013303-T1
Srho_008633-T1	Srho_013307-T1
Srho_008635-T1	Srho_013345-T1
Srho_008641-T1	Srho_013364-T1
Srho_008645-T1	Srho_013369-T1
Srho_008649-T1	Srho_013370-T1
Srho_008657-T1	Srho_013372-T1
Srho_008659-T1	Srho_013375-T1
Srho_008660-T1	Srho_013415-T1
Srho_008660-T1	Srho_013446-T1
Srho_008668-T1	Srho_013449-T1
Srho_008673-T1	Srho_013451-T1
Srho_008684-T1	Srho_013454-T1
Srho_008698-T1	Srho_013456-T1
Srho_008703-T1	Srho_013477-T1
Srho_008704-T1	Srho_013479-T1
Srho_008706-T1	Srho_013485-T1
Srho_008718-T1	Srho_013508-T1
Srho_008725-T1	Srho_013511-T1
Srho_008768-T1	Srho_013574-T1
Srho_008772-T1	Srho_013617-T1
Srho_008781-T1	Srho_013624-T1
Srho_008799-T1	Srho_013632-T1
Srho_008814-T1	Srho_013636-T1
Srho_008817-T1	Srho_013647-T1
Srho_008823-T1	Srho_013654-T1
Srho_008831-T1	Srho_013655-T1
Srho_008833-T1	Srho_013662-T1
Srho_008868-T1	Srho_013675-T1
Srho_008874-T1	Srho_013683-T1
Srho_008875-T1	Srho_013692-T1
Srho_008882-T1	Srho_013706-T1
Srho_008887-T1	Srho_013737-T1
Srho_008899-T1	Srho_013739-T1
Srho_008915-T1	Srho_013743-T1
Srho_008916-T1	Srho_013756-T1
Srho_008917-T1	Srho_013767-T1
Srho_008919-T1	Srho_013769-T1
Srho_008921-T1	Srho_013774-T1
Srho_008922-T1	Srho_013784-T1
Srho_008926-T1	Srho_013786-T1
Srho_008943-T1	Srho_013794-T1
Srho_008952-T1	Srho_013802-T1
Srho_008958-T1	Srho_013804-T1
Srho_008962-T1	Srho_013810-T1
Srho_008965-T1	Srho_013812-T1
Srho_008970-T1	Srho_013813-T1
Srho_008974-T1	Srho_013816-T1
Srho_008978-T1	Srho_013819-T1
Srho_008984-T1	Srho_013823-T1
Srho_008986-T1	Srho_013827-T1
Srho_008988-T1	Srho_013842-T1
Srho_008990-T1	Srho_013865-T1
Srho_008992-T1	Srho_013866-T1
Srho_008994-T1	Srho_013868-T1
Srho_009002-T1	Srho_013868-T1
Srho_009006-T1	Srho_013870-T1
Srho_009017-T1	Srho_013874-T1
Srho_009026-T1	Srho_013880-T1
Srho_009028-T1	Srho_013886-T1
Srho_009031-T1	Srho_013886-T1
Srho_009039-T1	Srho_013887-T1
Srho_009045-T1	Srho_013887-T1
Srho_009047-T1	Srho_013889-T1
Srho_009050-T1	Srho_013889-T1
Srho_009057-T1	Srho_013900-T1
Srho_009061-T1	Srho_013904-T1
Srho_009065-T1	Srho_013916-T1
Srho_009065-T1	Srho_013924-T1
Srho_009066-T1	Srho_013925-T1
Srho_009080-T1	Srho_013927-T1
Srho_009093-T1	Srho_013930-T1
Srho_009096-T1	Srho_013939-T1
Srho_009097-T1	Srho_014024-T1
Srho_009102-T1	Srho_014028-T1
Srho_009104-T1	Srho_014033-T1
Srho_009105-T1	Srho_014035-T1
Srho_009109-T1	Srho_014130-T1
Srho_009113-T1	Srho_014167-T1
Srho_009115-T1	Srho_014184-T1
Srho_009116-T1	Srho_014194-T1
Srho_009125-T1	Srho_014226-T1
Srho_009126-T1	Srho_014228-T1
Srho_009145-T1	Srho_014228-T1
Srho_009148-T1	Srho_014237-T1
Srho_009153-T1	Srho_014242-T1
Srho_009160-T1	Srho_014244-T1
Srho_009164-T1	Srho_014246-T1
Srho_009167-T1	Srho_014257-T1
Srho_009171-T1	Srho_014259-T1
Srho_009172-T1	Srho_014262-T1
Srho_009172-T1	Srho_014264-T1
Srho_009182-T1	Srho_014264-T1
Srho_009184-T1	Srho_014265-T1
Srho_009185-T1	Srho_014266-T1
Srho_009186-T1	Srho_014273-T1
Srho_009190-T1	Srho_014278-T1
Srho_009196-T1	Srho_014281-T1
Srho_009202-T1	Srho_014299-T1
Srho_009203-T1	Srho_014304-T1
Srho_009207-T1	Srho_014307-T1
Srho_009209-T1	Srho_014310-T1
Srho_009213-T1	Srho_014311-T1
Srho_009214-T1	Srho_014312-T1
Srho_009217-T1	Srho_014316-T1
Srho_009221-T1	Srho_014317-T1
Srho_009229-T1	Srho_014319-T1
Srho_009230-T1	Srho_014322-T1
Srho_009231-T1	Srho_014328-T1
Srho_009233-T1	Srho_014335-T1
Srho_009235-T1	Srho_014336-T1
Srho_009236-T1	Srho_014339-T1
Srho_009238-T1	Srho_014348-T1
Srho_009242-T1	Srho_014348-T1
Srho_009246-T1	Srho_014349-T1
Srho_009251-T1	Srho_014352-T1
Srho_009254-T1	Srho_014356-T1
Srho_009255-T1	Srho_014376-T1
Srho_009260-T1	Srho_014384-T1
Srho_009261-T1	Srho_014392-T1
Srho_009266-T1	Srho_014396-T1
Srho_009270-T1	Srho_014397-T1
Srho_009273-T1	Srho_014397-T1
Srho_009281-T1	Srho_014397-T1
Srho_009286-T1	Srho_014401-T1
Srho_009299-T1	Srho_014404-T1
Srho_009301-T1	Srho_014410-T1
Srho_009310-T1	Srho_014416-T1
Srho_009312-T1	Srho_014417-T1
Srho_009318-T1	Srho_014417-T1
Srho_009320-T1	Srho_014418-T1
Srho_009321-T1	Srho_014441-T1
Srho_009323-T1	Srho_014442-T1
Srho_009335-T1	Srho_014472-T1
Srho_009340-T1	Srho_014481-T1
Srho_009341-T1	Srho_014483-T1
Srho_009346-T1	Srho_014489-T1
Srho_009347-T1	Srho_014492-T1
Srho_009359-T1	Srho_014493-T1
Srho_009360-T1	Srho_014525-T1
Srho_009369-T1	Srho_014538-T1
Srho_009372-T1	Srho_014547-T1
Srho_009375-T1	Srho_014564-T1
Srho_009379-T1	Srho_014569-T1
Srho_009380-T1	Srho_014571-T1
Srho_009387-T1	Srho_014596-T1
Srho_009389-T1	Srho_014606-T1
Srho_009391-T1	Srho_014606-T1
Srho_009392-T1	Srho_014609-T1
Srho_009394-T1	Srho_014616-T1
Srho_009396-T1	Srho_014617-T1
Srho_009397-T1	Srho_014618-T1
Srho_009400-T1	Srho_014621-T1
Srho_009407-T1	Srho_014622-T1
Srho_009413-T1	Srho_014623-T1
Srho_009414-T1	Srho_014623-T1
Srho_009419-T1	Srho_014625-T1
Srho_009428-T1	Srho_014634-T1
Srho_009433-T1	Srho_014653-T1
Srho_009436-T1	Srho_014665-T1
Srho_009440-T1	Srho_014670-T1
Srho_009445-T1	Srho_014670-T1
Srho_009448-T1	Srho_014673-T1
Srho_009449-T1	Srho_014683-T1
Srho_009451-T1	Srho_014684-T1
Srho_009452-T1	Srho_014687-T1
Srho_009460-T1	Srho_014688-T1
Srho_009466-T1	Srho_014688-T1
Srho_009474-T1	Srho_014690-T1
Srho_009475-T1	Srho_014690-T1
Srho_009480-T1	Srho_014697-T1
Srho_009482-T1	Srho_014698-T1
Srho_009483-T1	Srho_014703-T1
Srho_009484-T1	Srho_014705-T1
Srho_009492-T1	Srho_014713-T1
Srho_009493-T1	Srho_014714-T1
Srho_009497-T1	Srho_014731-T1
Srho_009501-T1	Srho_014741-T1
Srho_009507-T1	Srho_014782-T1
Srho_009508-T1	Srho_014784-T1
Srho_009511-T1	Srho_014807-T1
Srho_009518-T1	Srho_014847-T1
Srho_009523-T1	Srho_014847-T1
Srho_009528-T1	Srho_014849-T1
Srho_009531-T1	Srho_014851-T1
Srho_009532-T1	Srho_014852-T1
Srho_009537-T1	Srho_014857-T1
Srho_009538-T1	Srho_014864-T1
Srho_009543-T1	Srho_014864-T1
Srho_009550-T1	Srho_014868-T1
Srho_009552-T1	Srho_014872-T1
Srho_009554-T1	Srho_014874-T1
Srho_009555-T1	Srho_014874-T1
Srho_009556-T1	Srho_014883-T1
Srho_009568-T1	Srho_014887-T1
Srho_009577-T1	Srho_014890-T1
Srho_009584-T1	Srho_014898-T1
Srho_009590-T1	Srho_014908-T1
Srho_009591-T1	Srho_014915-T1
Srho_009592-T1	Srho_014915-T1
Srho_009594-T1	Srho_014916-T1
Srho_009595-T1	Srho_014928-T1
Srho_009598-T1	Srho_014960-T1
Srho_009601-T1	Srho_014964-T1
Srho_009603-T1	Srho_014964-T1
Srho_009609-T1	Srho_014979-T1
Srho_009611-T1	Srho_014984-T1
Srho_009612-T1	Srho_014992-T1
Srho_009618-T1	Srho_014993-T1
Srho_009619-T1	Srho_014997-T1
Srho_009626-T1	Srho_015001-T1
Srho_009627-T1	Srho_015006-T1
Srho_009637-T1	Srho_015010-T1
Srho_009641-T1	Srho_015019-T1
Srho_009644-T1	Srho_015021-T1
Srho_009648-T1	Srho_015024-T1
Srho_009656-T1	Srho_015024-T1
Srho_009660-T1	Srho_015030-T1
Srho_009662-T1	Srho_015032-T1
Srho_009667-T1	Srho_015036-T1
Srho_009672-T1	Srho_015042-T1
Srho_009676-T1	Srho_015042-T1
Srho_009682-T1	Srho_015045-T1
Srho_009693-T1	Srho_015051-T1
Srho_009696-T1	Srho_015051-T1
Srho_009700-T1	Srho_015059-T1
Srho_009702-T1	Srho_015062-T1
Srho_009705-T1	Srho_015062-T1
Srho_009708-T1	Srho_015064-T1
Srho_009710-T1	Srho_015064-T1
Srho_009717-T1	Srho_015065-T1
Srho_009722-T1	Srho_015067-T1
Srho_009723-T1	Srho_015068-T1
Srho_009724-T1	Srho_015074-T1
Srho_009725-T1	Srho_015074-T1
Srho_009745-T1	Srho_015075-T1
Srho_009746-T1	Srho_015076-T1
Srho_009750-T1	Srho_015076-T1
Srho_009754-T1	Srho_015077-T1
Srho_009758-T1	Srho_015077-T1
Srho_009759-T1	Srho_015080-T1
Srho_009763-T1	Srho_015084-T1
Srho_009766-T1	Srho_015115-T1
Srho_009767-T1	Srho_015125-T1
Srho_009768-T1	Srho_015128-T1
Srho_009771-T1	Srho_015132-T1
Srho_009774-T1	Srho_015133-T1
Srho_009775-T1	Srho_015139-T1
Srho_009776-T1	Srho_015149-T1
Srho_009781-T1	Srho_015151-T1
Srho_009789-T1	Srho_015152-T1
Srho_009790-T1	Srho_015164-T1
Srho_009799-T1	Srho_015164-T1
Srho_009803-T1	Srho_015172-T1
Srho_009803-T1	Srho_015174-T1
Srho_009804-T1	Srho_015176-T1
Srho_009811-T1	Srho_015209-T1
Srho_009816-T1	Srho_015245-T1
Srho_009826-T1	Srho_015251-T1
Srho_009827-T1	Srho_015266-T1
Srho_009830-T1	Srho_015276-T1
Srho_009836-T1	Srho_015290-T1
Srho_009837-T1	Srho_015301-T1
Srho_009842-T1	Srho_015312-T1
Srho_009857-T1	Srho_015315-T1
Srho_009860-T1	Srho_015327-T1
Srho_009862-T1	Srho_015331-T1
Srho_009865-T1	Srho_015337-T1
Srho_009867-T1	Srho_015338-T1
Srho_009871-T1	Srho_015339-T1
Srho_009879-T1	Srho_015350-T1
Srho_009885-T1	Srho_015366-T1
Srho_009896-T1	Srho_015374-T1
Srho_009903-T1	Srho_015386-T1
Srho_009909-T1	Srho_015392-T1
Srho_009911-T1	Srho_015392-T1
Srho_009913-T1	Srho_015395-T1
Srho_009914-T1	Srho_015395-T1
Srho_009920-T1	Srho_015396-T1
Srho_009929-T1	Srho_015404-T1
Srho_009930-T1	Srho_015413-T1
Srho_009932-T1	Srho_015441-T1
Srho_009936-T1	Srho_015496-T1
Srho_009948-T1	Srho_015498-T1
Srho_009954-T1	Srho_015513-T1
Srho_009955-T1	Srho_015554-T1
Srho_009957-T1	Srho_015557-T1
Srho_009961-T1	Srho_015563-T1
Srho_009973-T1	Srho_015567-T1
Srho_009974-T1	Srho_015575-T1
Srho_009987-T1	Srho_015576-T1
Srho_009989-T1	Srho_015577-T1
Srho_009999-T1	Srho_015578-T1
Srho_010001-T1	Srho_015581-T1
Srho_010002-T1	Srho_015583-T1
Srho_010004-T1	Srho_015585-T1
Srho_010006-T1	Srho_015590-T1
Srho_010009-T1	Srho_015591-T1
Srho_010022-T1	Srho_015603-T1
Srho_010023-T1	Srho_015603-T1
Srho_010024-T1	Srho_015606-T1
Srho_010025-T1	Srho_015607-T1
Srho_010027-T1	Srho_015609-T1
Srho_010032-T1	Srho_015618-T1
Srho_010034-T1	Srho_015618-T1
Srho_010037-T1	Srho_015672-T1
Srho_010041-T1	Srho_015683-T1
Srho_010043-T1	Srho_015721-T1
Srho_010126-T1	Srho_015730-T1
Srho_010137-T1	Srho_015791-T1
Srho_010147-T1	Srho_015797-T1
Srho_010158-T1	Srho_015806-T1
Srho_010159-T1	Srho_015813-T1
Srho_010160-T1	Srho_015827-T1
Srho_010162-T1	Srho_015830-T1
Srho_010164-T1	Srho_015834-T1
Srho_010165-T1	Srho_015849-T1
Srho_010166-T1	Srho_015868-T1
Srho_010172-T1	Srho_015870-T1
Srho_010176-T1	Srho_015881-T1
Srho_010177-T1	Srho_015885-T1
Srho_010187-T1	Srho_015886-T1
Srho_010197-T1	Srho_015892-T1
Srho_010202-T1	Srho_015902-T1
Srho_010206-T1	Srho_015907-T1
Srho_010209-T1	Srho_015907-T1
Srho_010220-T1	Srho_015929-T1
Srho_010227-T1	Srho_015929-T1
Srho_010247-T1	Srho_015981-T1
Srho_010249-T1	Srho_015986-T1
Srho_010263-T1	Srho_015993-T1
Srho_010265-T1	Srho_015994-T1
Srho_010270-T1	Srho_015997-T1
Srho_010270-T1	Srho_015999-T1
Srho_010272-T1	Srho_016004-T1
Srho_010288-T1	Srho_016004-T1
Srho_010294-T1	Srho_016005-T1
Srho_010298-T1	Srho_016008-T1
Srho_010316-T1	Srho_016010-T1
Srho_010317-T1	Srho_016015-T1
Srho_010323-T1	Srho_016020-T1
Srho_010328-T1	Srho_016021-T1
Srho_010333-T1	Srho_016041-T1
Srho_010335-T1	Srho_016054-T1
Srho_010336-T1	Srho_016060-T1
Srho_010338-T1	Srho_016073-T1
Srho_010341-T1	Srho_016084-T1
Srho_010347-T1	Srho_016108-T1
Srho_010374-T1	Srho_016109-T1
Srho_010378-T1	Srho_016115-T1
Srho_010383-T1	Srho_016121-T1
Srho_010389-T1	Srho_016124-T1
Srho_010408-T1	Srho_016125-T1
Srho_010417-T1	Srho_016137-T1
Srho_010420-T1	Srho_016140-T1
Srho_010425-T1	Srho_016144-T1
Srho_010427-T1	Srho_016145-T1
Srho_010429-T1	Srho_016150-T1
Srho_010430-T1	Srho_016152-T1
Srho_010433-T1	Srho_016154-T1
Srho_010438-T1	Srho_016196-T1
Srho_010452-T1	Srho_016203-T1
Srho_010466-T1	Srho_016250-T1
Srho_010472-T1	Srho_016274-T1
[truncated: 3,626 more rows]

## Sheet: Table S5 gene dup - gene pairs
Srho.dup1	Srho.dup2	Srho.type
Srho_000001-T1	Srho_022001-T1	SD
Srho_000002-T1	Srho_022002-T1	SD
Srho_000003-T1	Srho_022006-T1	SD
Srho_000011-T1	Srho_022015-T1	SD
Srho_000012-T1	Srho_022017-T1	SD
Srho_000013-T1	Srho_022018-T1	SD
Srho_000014-T1	Srho_022019-T1	SD
Srho_000015-T1	Srho_022020-T1	SD
Srho_000016-T1	Srho_022021-T1	SD
Srho_000019-T1	Srho_022023-T1	SD
Srho_000020-T1	Srho_022024-T1	SD
Srho_000021-T1	Srho_022025-T1	SD
Srho_000027-T1	Srho_022027-T1	SD
Srho_000029-T1	Srho_022028-T1	SD
Srho_000039-T1	Srho_022030-T1	SD
Srho_000046-T1	Srho_022033-T1	SD
Srho_000052-T1	Srho_022037-T1	SD
Srho_000077-T1	Srho_022060-T1	SD
Srho_000089-T1	Srho_010030-T1	SD
Srho_000089-T1	Srho_025429-T1	SD
Srho_000096-T1	Srho_010023-T1	SD
Srho_000096-T1	Srho_025435-T1	SD
Srho_000098-T1	Srho_022071-T1	SD
Srho_000101-T1	Srho_022074-T1	SD
Srho_000103-T1	Srho_025447-T1	SD
Srho_000104-T1	Srho_022076-T1	SD
Srho_000104-T1	Srho_010003-T1	SD
Srho_000109-T1	Srho_009987-T1	SD
Srho_000109-T1	Srho_025452-T1	SD
Srho_000110-T2	Srho_022083-T1	SD
Srho_000114-T1	Srho_025455-T1	SD
Srho_000118-T1	Srho_009982-T2	SD
Srho_000123-T1	Srho_025461-T1	SD
Srho_000123-T1	Srho_009973-T1	SD
Srho_000128-T1	Srho_025468-T1	SD
Srho_000128-T1	Srho_009957-T1	SD
Srho_000132-T1	Srho_022105-T1	SD
Srho_000136-T1	Srho_025477-T1	SD
Srho_000154-T1	Srho_022112-T1	SD
Srho_000159-T1	Srho_022118-T1	SD
Srho_000159-T1	Srho_025480-T1	SD
Srho_000173-T1	Srho_021488-T1	SD
Srho_000174-T1	Srho_021486-T1	SD
Srho_000177-T1	Srho_021479-T1	SD
Srho_000178-T1	Srho_021478-T1	SD
Srho_000179-T1	Srho_021473-T1	SD
Srho_000186-T1	Srho_027148-T1	SD
Srho_000187-T1	Srho_021452-T1	SD
Srho_000190-T1	Srho_021450-T1	SD
Srho_000191-T1	Srho_021449-T1	SD
Srho_000193-T1	Srho_021440-T1	SD
Srho_000194-T1	Srho_021439-T1	SD
Srho_000200-T1	Srho_021435-T1	SD
Srho_000209-T1	Srho_021431-T1	SD
Srho_000213-T1	Srho_021430-T1	SD
Srho_000217-T1	Srho_021417-T1	SD
Srho_000217-T1	Srho_023741-T1	SD
Srho_000221-T1	Srho_021412-T1	SD
Srho_000223-T1	Srho_021406-T1	SD
Srho_000226-T1	Srho_021403-T2	SD
Srho_000227-T1	Srho_021289-T1	SD
Srho_000227-T1	Srho_023742-T1	SD
Srho_000228-T1	Srho_005889-T1	SD
Srho_000232-T1	Srho_021296-T1	SD
Srho_000233-T1	Srho_021297-T1	SD
Srho_000235-T1	Srho_005883-T2	SD
Srho_000239-T1	Srho_021304-T1	SD
Srho_000240-T1	Srho_021306-T1	SD
Srho_000240-T1	Srho_005870-T1	SD
Srho_000241-T1	Srho_021308-T1	SD
Srho_000244-T1	Srho_021311-T1	SD
Srho_000245-T1	Srho_023760-T2	SD
Srho_000245-T1	Srho_005868-T1	SD
Srho_000245-T1	Srho_019319-T1	SD
Srho_000246-T1	Srho_005865-T1	SD
Srho_000246-T1	Srho_021316-T1	SD
Srho_000247-T3	Srho_005863-T1	SD
Srho_000247-T3	Srho_023763-T1	SD
Srho_000248-T1	Srho_021321-T1	SD
Srho_000249-T1	Srho_005862-T1	SD
Srho_000249-T1	Srho_021322-T1	SD
Srho_000251-T1	Srho_021323-T1	SD
Srho_000252-T1	Srho_021326-T1	SD
Srho_000253-T1	Srho_021330-T1	SD
Srho_000253-T1	Srho_005857-T1	SD
Srho_000253-T1	Srho_023776-T1	SD
Srho_000254-T1	Srho_023778-T1	SD
Srho_000258-T1	Srho_021334-T1	SD
Srho_000261-T1	Srho_021337-T1	SD
Srho_000262-T1	Srho_021338-T1	SD
Srho_000262-T1	Srho_019312-T1	SD
Srho_000273-T1	Srho_021346-T1	SD
Srho_000276-T1	Srho_005845-T1	SD
Srho_000277-T1	Srho_021354-T1	SD
Srho_000286-T1	Srho_019305-T1	SD
Srho_000288-T1	Srho_021371-T1	SD
Srho_000289-T1	Srho_021373-T1	SD
Srho_000294-T1	Srho_021378-T1	SD
Srho_000296-T1	Srho_021379-T1	SD
Srho_000298-T2	Srho_019295-T1	SD
Srho_000301-T1	Srho_019294-T1	SD
Srho_000302-T1	Srho_021394-T1	SD
Srho_000303-T1	Srho_005892-T1	SD
Srho_000304-T1	Srho_005893-T1	SD
Srho_000306-T1	Srho_021278-T1	SD
Srho_000308-T1	Srho_002332-T1	SD
Srho_000309-T1	Srho_021275-T1	SD
Srho_000317-T1	Srho_021251-T1	SD
Srho_000318-T1	Srho_005914-T1	SD
Srho_000318-T1	Srho_002317-T1	SD
Srho_000320-T1	Srho_021250-T1	SD
Srho_000320-T1	Srho_002316-T1	SD
Srho_000321-T1	Srho_005915-T1	SD
Srho_000322-T1	Srho_021248-T1	SD
Srho_000325-T1	Srho_002307-T1	SD
Srho_000329-T1	Srho_021239-T1	SD
Srho_000329-T1	Srho_005922-T1	SD
Srho_000331-T1	Srho_021237-T1	SD
Srho_000332-T1	Srho_021236-T1	SD
Srho_000332-T1	Srho_005923-T1	SD
Srho_000335-T1	Srho_021235-T1	SD
Srho_000337-T1	Srho_021231-T1	SD
Srho_000339-T1	Srho_021229-T1	SD
Srho_000342-T1	Srho_021228-T1	SD
Srho_000343-T1	Srho_005930-T1	SD
Srho_000345-T1	Srho_021222-T1	SD
Srho_000347-T1	Srho_005938-T1	SD
Srho_000350-T1	Srho_005947-T1	SD
Srho_000350-T1	Srho_021210-T1	SD
Srho_000351-T1	Srho_005949-T1	SD
Srho_000351-T1	Srho_002278-T1	SD
Srho_000360-T1	Srho_021199-T1	SD
Srho_000361-T1	Srho_021197-T1	SD
Srho_000363-T1	Srho_021192-T1	SD
Srho_000366-T1	Srho_021189-T1	SD
Srho_000366-T1	Srho_005966-T1	SD
Srho_000368-T1	Srho_021187-T1	SD
Srho_000369-T1	Srho_021186-T1	SD
Srho_000370-T1	Srho_021185-T1	SD
Srho_000372-T1	Srho_002268-T1	SD
Srho_000374-T1	Srho_021182-T1	SD
Srho_000379-T1	Srho_021163-T1	SD
Srho_000381-T1	Srho_021162-T1	SD
Srho_000382-T1	Srho_021160-T1	SD
Srho_000383-T1	Srho_021155-T1	SD
Srho_000385-T1	Srho_021153-T1	SD
Srho_000386-T1	Srho_021152-T1	SD
Srho_000387-T1	Srho_021141-T2	SD
Srho_000389-T1	Srho_021137-T1	SD
Srho_000394-T1	Srho_021133-T1	SD
Srho_000398-T1	Srho_021125-T1	SD
Srho_000401-T1	Srho_021121-T1	SD
Srho_000407-T1	Srho_016103-T1	SD
Srho_000410-T1	Srho_021108-T1	SD
Srho_000412-T1	Srho_016093-T1	SD
Srho_000416-T1	Srho_016086-T1	SD
Srho_000417-T1	Srho_021103-T1	SD
Srho_000418-T1	Srho_016076-T1	SD
Srho_000419-T1	Srho_016073-T1	SD
Srho_000422-T1	Srho_021098-T1	SD
Srho_000429-T1	Srho_021088-T1	SD
Srho_000430-T1	Srho_021086-T1	SD
Srho_000433-T1	Srho_021079-T1	SD
Srho_000434-T1	Srho_021078-T1	SD
Srho_000437-T1	Srho_021073-T1	SD
Srho_000439-T4	Srho_021069-T1	SD
Srho_000440-T1	Srho_021068-T1	SD
Srho_000441-T1	Srho_021067-T1	SD
Srho_000444-T1	Srho_021064-T1	SD
Srho_000445-T1	Srho_021063-T1	SD
Srho_000448-T1	Srho_016848-T1	SD
Srho_000449-T1	Srho_021059-T1	SD
Srho_000450-T1	Srho_027142-T1	SD
Srho_000451-T1	Srho_021040-T1	SD
Srho_000458-T1	Srho_021031-T1	SD
Srho_000461-T3	Srho_021028-T1	SD
Srho_000461-T3	Srho_016844-T1	SD
Srho_000464-T1	Srho_021027-T1	SD
Srho_000464-T1	Srho_016836-T1	SD
Srho_000468-T1	Srho_021024-T1	SD
Srho_000471-T1	Srho_021021-T1	SD
Srho_000472-T1	Srho_016828-T1	SD
Srho_000473-T1	Srho_021018-T1	SD
Srho_000476-T1	Srho_021017-T1	SD
Srho_000478-T1	Srho_021016-T1	SD
Srho_000483-T1	Srho_021002-T1	SD
Srho_000486-T1	Srho_021000-T1	SD
Srho_000487-T1	Srho_020998-T1	SD
Srho_000488-T1	Srho_020997-T1	SD
Srho_000489-T1	Srho_020996-T1	SD
Srho_000492-T1	Srho_020993-T1	SD
Srho_000493-T1	Srho_020992-T1	SD
Srho_000494-T1	Srho_016802-T1	SD
Srho_000496-T1	Srho_016799-T1	SD
Srho_000500-T1	Srho_020988-T1	SD
Srho_000500-T1	Srho_016793-T1	SD
Srho_000503-T1	Srho_016788-T1	SD
Srho_000504-T1	Srho_020985-T1	SD
Srho_000509-T1	Srho_020974-T1	SD
Srho_000511-T1	Srho_020971-T1	SD
Srho_000512-T1	Srho_020966-T1	SD
Srho_000513-T2	Srho_020964-T2	SD
Srho_000514-T1	Srho_020962-T1	SD
Srho_000515-T1	Srho_020961-T1	SD
Srho_000515-T1	Srho_016768-T1	SD
Srho_000523-T1	Srho_020944-T1	SD
Srho_000528-T1	Srho_016743-T1	SD
Srho_000529-T2	Srho_016732-T1	SD
Srho_000530-T1	Srho_020925-T1	SD
Srho_000531-T1	Srho_016731-T1	SD
Srho_000531-T1	Srho_020924-T1	SD
Srho_000533-T1	Srho_020915-T1	SD
Srho_000533-T1	Srho_016721-T1	SD
Srho_000534-T1	Srho_020914-T1	SD
Srho_000535-T1	Srho_020906-T1	SD
Srho_000536-T1	Srho_020881-T1	SD
Srho_000536-T1	Srho_017307-T1	SD
Srho_000537-T1	Srho_020878-T1	SD
Srho_000537-T1	Srho_017319-T1	SD
Srho_000537-T1	Srho_005426-T1	SD
Srho_000538-T1	Srho_020872-T1	SD
Srho_000539-T1	Srho_020871-T1	SD
Srho_000540-T1	Srho_017334-T1	SD
Srho_000541-T1	Srho_020869-T1	SD
Srho_000544-T1	Srho_005435-T1	SD
Srho_000544-T1	Srho_017339-T1	SD
Srho_000546-T1	Srho_020859-T1	SD
Srho_000546-T1	Srho_017340-T1	SD
Srho_000547-T1	Srho_020856-T1	SD
Srho_000547-T1	Srho_005438-T1	SD
Srho_000547-T1	Srho_017348-T1	SD
Srho_000549-T1	Srho_020851-T1	SD
Srho_000549-T1	Srho_005444-T1	SD
Srho_000550-T1	Srho_005445-T1	SD
Srho_000550-T1	Srho_017356-T1	SD
Srho_000551-T1	Srho_017360-T1	SD
Srho_000552-T1	Srho_017362-T1	SD
Srho_000554-T1	Srho_017366-T1	SD
Srho_000557-T1	Srho_020846-T1	SD
Srho_000558-T1	Srho_020843-T1	SD
Srho_000560-T1	Srho_017374-T1	SD
Srho_000560-T1	Srho_005451-T1	SD
Srho_000562-T1	Srho_020841-T1	SD
Srho_000564-T2	Srho_020840-T1	SD
Srho_000568-T1	Srho_017383-T1	SD
Srho_000569-T1	Srho_020834-T1	SD
Srho_000571-T1	Srho_017399-T1	SD
Srho_000572-T1	Srho_020825-T1	SD
Srho_000573-T1	Srho_020823-T1	SD
Srho_000575-T1	Srho_020808-T2	SD
Srho_000579-T1	Srho_020807-T1	SD
Srho_000581-T1	Srho_020800-T1	SD
Srho_000582-T1	Srho_020799-T1	SD
Srho_000583-T1	Srho_020797-T1	SD
Srho_000583-T1	Srho_017424-T1	SD
Srho_000584-T1	Srho_020792-T1	SD
Srho_000585-T1	Srho_020791-T1	SD
Srho_000594-T1	Srho_020774-T1	SD
Srho_000596-T1	Srho_020770-T1	SD
Srho_000597-T1	Srho_020769-T1	SD
Srho_000602-T1	Srho_020755-T1	SD
Srho_000604-T1	Srho_020753-T1	SD
Srho_000606-T1	Srho_020747-T1	SD
Srho_000611-T1	Srho_020739-T1	SD
Srho_000616-T1	Srho_020734-T1	SD
Srho_000620-T1	Srho_020730-T1	SD
Srho_000631-T1	Srho_020719-T1	SD
Srho_000632-T1	Srho_020716-T1	SD
Srho_000634-T1	Srho_020715-T1	SD
Srho_000635-T1	Srho_020713-T1	SD
Srho_000636-T1	Srho_020712-T1	SD
Srho_000638-T1	Srho_020710-T1	SD
Srho_000639-T1	Srho_020708-T1	SD
Srho_000640-T1	Srho_020707-T1	SD
Srho_000642-T1	Srho_020699-T1	SD
Srho_000646-T1	Srho_027136-T1	SD
Srho_000648-T1	Srho_020694-T1	SD
Srho_000652-T1	Srho_020682-T1	SD
Srho_000657-T1	Srho_020674-T1	SD
Srho_000659-T1	Srho_020670-T1	SD
Srho_000660-T1	Srho_020669-T1	SD
Srho_000665-T1	Srho_020662-T1	SD
Srho_000668-T1	Srho_020649-T1	SD
Srho_000673-T1	Srho_020638-T1	SD
Srho_000675-T1	Srho_020637-T1	SD
Srho_000677-T1	Srho_020634-T1	SD
Srho_000679-T1	Srho_020632-T1	SD
Srho_000685-T1	Srho_020628-T1	SD
Srho_000686-T1	Srho_020626-T1	SD
Srho_000692-T1	Srho_020618-T1	SD
Srho_000694-T1	Srho_020616-T1	SD
Srho_000697-T1	Srho_020611-T1	SD
Srho_000698-T1	Srho_020609-T2	SD
Srho_000718-T1	Srho_020577-T1	SD
Srho_000725-T1	Srho_020572-T1	SD
Srho_000731-T1	Srho_020566-T1	SD
Srho_000733-T1	Srho_020548-T1	SD
Srho_000736-T1	Srho_020547-T1	SD
Srho_000741-T1	Srho_020540-T1	SD
Srho_000744-T1	Srho_020539-T1	SD
Srho_000749-T1	Srho_020529-T1	SD
Srho_000789-T1	Srho_005533-T1	SD
Srho_000790-T1	Srho_021989-T1	SD
Srho_000793-T1	Srho_021979-T1	SD
Srho_000795-T1	Srho_021973-T1	SD
Srho_000797-T1	Srho_021964-T1	SD
Srho_000797-T1	Srho_005541-T1	SD
Srho_000800-T1	Srho_005547-T2	SD
Srho_000812-T1	Srho_005558-T1	SD
Srho_000814-T1	Srho_005561-T1	SD
Srho_000820-T1	Srho_021942-T1	SD
Srho_000822-T2	Srho_005572-T1	SD
Srho_000828-T2	Srho_021918-T1	SD
Srho_000829-T1	Srho_021917-T1	SD
Srho_000835-T1	Srho_005576-T1	SD
Srho_000837-T1	Srho_021909-T1	SD
Srho_000838-T1	Srho_021908-T1	SD
Srho_000840-T1	Srho_019048-T1	SD
Srho_000840-T1	Srho_021895-T1	SD
Srho_000844-T1	Srho_005659-T1	SD
Srho_000844-T1	Srho_019051-T1	SD
Srho_000846-T1	Srho_021892-T1	SD
Srho_000848-T1	Srho_021890-T1	SD
Srho_000850-T1	Srho_019064-T1	SD
Srho_000850-T1	Srho_005675-T1	SD
Srho_000852-T1	Srho_021888-T1	SD
Srho_000852-T1	Srho_019074-T1	SD
Srho_000854-T1	Srho_021885-T1	SD
Srho_000857-T1	Srho_005692-T1	SD
Srho_000858-T1	Srho_019090-T1	SD
Srho_000858-T1	Srho_005694-T1	SD
Srho_000860-T1	Srho_005702-T1	SD
Srho_000861-T1	Srho_021860-T1	SD
Srho_000861-T1	Srho_019099-T1	SD
Srho_000861-T1	Srho_005712-T1	SD
Srho_000862-T1	Srho_021857-T1	SD
Srho_000865-T1	Srho_019117-T1	SD
Srho_000867-T1	Srho_005722-T1	SD
Srho_000867-T1	Srho_021853-T1	SD
Srho_000872-T1	Srho_021840-T1	SD
Srho_000873-T1	Srho_021839-T1	SD
Srho_000881-T1	Srho_021832-T1	SD
Srho_000891-T1	Srho_021809-T1	SD
Srho_000896-T1	Srho_021805-T1	SD
Srho_000908-T1	Srho_021786-T1	SD
Srho_000915-T1	Srho_021772-T3	SD
Srho_000921-T1	Srho_021763-T1	SD
Srho_000923-T1	Srho_021754-T1	SD
Srho_000931-T1	Srho_021737-T1	SD
Srho_000933-T1	Srho_021729-T1	SD
Srho_000934-T1	Srho_021727-T1	SD
Srho_000939-T1	Srho_021715-T1	SD
Srho_000941-T1	Srho_021707-T1	SD
Srho_000946-T1	Srho_021688-T1	SD
Srho_000949-T1	Srho_021681-T1	SD
Srho_000952-T1	Srho_008960-T1	SD
Srho_000953-T1	Srho_021675-T1	SD
Srho_000953-T1	Srho_008959-T2	SD
Srho_000954-T1	Srho_008958-T1	SD
Srho_000955-T1	Srho_008955-T1	SD
Srho_000956-T1	Srho_021661-T1	SD
Srho_000958-T1	Srho_008942-T1	SD
Srho_000959-T1	Srho_008941-T1	SD
Srho_000960-T1	Srho_008940-T1	SD
Srho_000961-T1	Srho_008935-T1	SD
Srho_000970-T1	Srho_008923-T1	SD
Srho_001155-T1	Srho_009566-T1	SD
Srho_001161-T1	Srho_009559-T1	SD
Srho_001164-T1	Srho_009550-T1	SD
Srho_001168-T1	Srho_009544-T1	SD
Srho_001168-T1	Srho_022339-T1	SD
Srho_001169-T1	Srho_009524-T1	SD
Srho_001170-T1	Srho_009521-T1	SD
Srho_001174-T1	Srho_009520-T1	SD
Srho_001177-T1	Srho_022352-T1	SD
Srho_001195-T1	Srho_022359-T1	SD
Srho_001211-T1	Srho_022365-T1	SD
Srho_001212-T1	Srho_025788-T1	SD
Srho_001213-T1	Srho_025796-T1	SD
Srho_001226-T1	Srho_025799-T1	SD
Srho_001230-T1	Srho_025801-T1	SD
Srho_001231-T1	Srho_022373-T1	SD
Srho_001234-T1	Srho_025807-T1	SD
Srho_001235-T1	Srho_022376-T1	SD
Srho_001235-T1	Srho_025809-T1	SD
Srho_001236-T1	Srho_022378-T1	SD
Srho_001237-T2	Srho_022381-T1	SD
Srho_001237-T2	Srho_025812-T1	SD
Srho_001240-T1	Srho_022383-T1	SD
Srho_001243-T1	Srho_022386-T1	SD
Srho_001253-T1	Srho_022393-T1	SD
Srho_001256-T1	Srho_009636-T1	SD
Srho_001264-T1	Srho_022291-T1	SD
Srho_001267-T1	Srho_022290-T1	SD
Srho_001271-T1	Srho_009642-T1	SD
Srho_001271-T1	Srho_025684-T1	SD
Srho_001277-T1	Srho_009650-T1	SD
Srho_001278-T1	Srho_025681-T1	SD
Srho_001283-T1	Srho_022281-T1	SD
Srho_001285-T1	Srho_025670-T1	SD
Srho_001285-T1	Srho_009667-T1	SD
Srho_001289-T1	Srho_022279-T1	SD
Srho_001296-T1	Srho_022269-T1	SD
Srho_001298-T1	Srho_022265-T1	SD
Srho_001300-T1	Srho_022264-T1	SD
Srho_001300-T1	Srho_009681-T1	SD
Srho_001300-T1	Srho_025660-T1	SD
Srho_001301-T1	Srho_022263-T1	SD
Srho_001301-T1	Srho_025659-T1	SD
Srho_001301-T1	Srho_009682-T1	SD
Srho_001302-T1	Srho_025658-T1	SD
Srho_001302-T1	Srho_009686-T1	SD
Srho_001306-T1	Srho_022260-T1	SD
Srho_001306-T1	Srho_007111-T1	SD
Srho_001306-T1	Srho_025657-T1	SD
Srho_001307-T1	Srho_022259-T1	SD
Srho_001308-T1	Srho_027154-T1	SD
Srho_001309-T2	Srho_022258-T3	SD
Srho_001314-T1	Srho_009703-T1	SD
Srho_001314-T1	Srho_022253-T1	SD
Srho_001315-T1	Srho_009705-T1	SD
Srho_001315-T1	Srho_025644-T1	SD
Srho_001316-T1	Srho_009708-T1	SD
Srho_001316-T1	Srho_025635-T1	SD
Srho_001318-T1	Srho_009709-T1	SD
Srho_001319-T1	Srho_022248-T1	SD
Srho_001321-T1	Srho_022246-T1	SD
Srho_001321-T1	Srho_025632-T1	SD
Srho_001322-T1	Srho_007121-T1	SD
Srho_001324-T1	Srho_025628-T1	SD
Srho_001327-T1	Srho_009714-T1	SD
Srho_001329-T2	Srho_009722-T1	SD
Srho_001331-T1	Srho_009725-T1	SD
Srho_001331-T1	Srho_025621-T1	SD
Srho_001332-T1	Srho_025620-T1	SD
Srho_001332-T1	Srho_007123-T1	SD
Srho_001333-T1	Srho_009727-T1	SD
Srho_001333-T1	Srho_025619-T1	SD
Srho_001333-T1	Srho_022241-T1	SD
Srho_001335-T1	Srho_025618-T1	SD
Srho_001335-T1	Srho_009729-T1	SD
Srho_001335-T1	Srho_004249-T1	SD
Srho_001336-T1	Srho_022238-T1	SD
Srho_001336-T1	Srho_008481-T1	SD
Srho_001338-T1	Srho_022236-T1	SD
Srho_001339-T1	Srho_025612-T1	SD
Srho_001345-T1	Srho_009749-T1	SD
Srho_001345-T1	Srho_022224-T1	SD
Srho_001347-T1	Srho_025595-T1	SD
Srho_001347-T1	Srho_009754-T1	SD
Srho_001351-T1	Srho_022218-T1	SD
Srho_001353-T1	Srho_004234-T1	SD
Srho_001356-T1	Srho_008502-T1	SD
Srho_001356-T1	Srho_004224-T1	SD
Srho_001358-T1	Srho_022198-T1	SD
Srho_001359-T1	Srho_009775-T1	SD
Srho_001359-T1	Srho_022196-T1	SD
Srho_001359-T1	Srho_025579-T1	SD
Srho_001360-T1	Srho_009776-T1	SD
Srho_001360-T1	Srho_025578-T1	SD
Srho_001362-T1	Srho_009778-T1	SD
Srho_001362-T1	Srho_025576-T1	SD
Srho_001363-T1	Srho_009780-T1	SD
Srho_001363-T1	Srho_025575-T1	SD
Srho_001364-T1	Srho_009781-T1	SD
Srho_001364-T1	Srho_008508-T1	SD
Srho_001368-T1	Srho_022183-T1	SD
Srho_001371-T1	Srho_009796-T1	SD
Srho_001371-T1	Srho_022177-T1	SD
Srho_001372-T1	Srho_009804-T1	SD
Srho_001374-T1	Srho_009807-T1	SD
Srho_001375-T1	Srho_022171-T1	SD
Srho_001377-T1	Srho_022169-T1	SD
Srho_001381-T1	Srho_004217-T1	SD
Srho_001381-T1	Srho_008525-T2	SD
Srho_001382-T1	Srho_009813-T1	SD
Srho_001383-T1	Srho_025552-T1	SD
Srho_001383-T1	Srho_009816-T1	SD
Srho_001383-T1	Srho_007153-T1	SD
Srho_001392-T1	Srho_009830-T1	SD
Srho_001393-T1	Srho_026679-T1	SD
Srho_001393-T1	Srho_009831-T1	SD
Srho_001394-T1	Srho_009834-T1	SD
Srho_001398-T1	Srho_009837-T1	SD
Srho_001398-T1	Srho_025535-T1	SD
Srho_001398-T1	Srho_004207-T1	SD
Srho_001399-T1	Srho_009842-T1	SD
Srho_001399-T1	Srho_025529-T1	SD
Srho_001400-T1	Srho_022144-T1	SD
Srho_001403-T1	Srho_022143-T1	SD
Srho_001403-T1	Srho_025524-T1	SD
Srho_001407-T1	Srho_009854-T1	SD
Srho_001407-T1	Srho_026676-T1	SD
Srho_001409-T1	Srho_007177-T1	SD
Srho_001413-T1	Srho_022140-T1	SD
Srho_001414-T1	Srho_009857-T1	SD
Srho_001414-T1	Srho_025518-T1	SD
Srho_001414-T1	Srho_026657-T1	SD
Srho_001416-T1	Srho_007184-T1	SD
Srho_001417-T2	Srho_004196-T1	SD
Srho_001417-T2	Srho_008568-T1	SD
Srho_001417-T2	Srho_007188-T1	SD
Srho_001420-T1	Srho_025508-T1	SD
Srho_001421-T1	Srho_022137-T1	SD
Srho_001421-T1	Srho_008583-T1	SD
Srho_001426-T1	Srho_009869-T1	SD
Srho_001426-T1	Srho_026651-T2	SD
Srho_001428-T1	Srho_022135-T1	SD
Srho_001429-T1	Srho_025505-T1	SD
Srho_001430-T1	Srho_009879-T1	SD
Srho_001430-T1	Srho_025503-T1	SD
Srho_001431-T1	Srho_009883-T1	SD
Srho_001431-T1	Srho_025501-T1	SD
Srho_001432-T1	Srho_009884-T1	SD
Srho_001433-T1	Srho_025500-T1	SD
Srho_001433-T1	Srho_009885-T1	SD
Srho_001434-T1	Srho_022130-T1	SD
Srho_001435-T1	Srho_008607-T1	SD
Srho_001437-T1	Srho_009887-T1	SD
Srho_001437-T1	Srho_008611-T1	SD
Srho_001438-T1	Srho_009888-T1	SD
Srho_001438-T1	Srho_025499-T1	SD
Srho_001442-T1	Srho_009896-T1	SD
Srho_001443-T1	Srho_025498-T1	SD
Srho_001443-T1	Srho_009897-T2	SD
Srho_001447-T1	Srho_009909-T1	SD
Srho_001447-T1	Srho_025489-T1	SD
Srho_001449-T1	Srho_022123-T1	SD
Srho_001449-T1	Srho_009910-T1	SD
Srho_001451-T1	Srho_022120-T1	SD
Srho_001451-T1	Srho_025486-T1	SD
Srho_001451-T1	Srho_026612-T1	SD
Srho_001456-T1	Srho_009916-T1	SD
Srho_001456-T1	Srho_026610-T1	SD
Srho_001458-T1	Srho_026593-T1	SD
Srho_001461-T1	Srho_012788-T1	SD
Srho_001463-T1	Srho_012787-T1	SD
Srho_001463-T1	Srho_011203-T1	SD
Srho_001465-T1	Srho_011207-T1	SD
Srho_001469-T1	Srho_011211-T1	SD
Srho_001472-T1	Srho_023416-T1	SD
Srho_001472-T1	Srho_011222-T1	SD
Srho_001473-T1	Srho_011226-T1	SD
Srho_001483-T1	Srho_012778-T2	SD
Srho_001485-T1	Srho_011227-T1	SD
Srho_001485-T1	Srho_023409-T1	SD
Srho_001490-T1	Srho_012773-T1	SD
Srho_001491-T1	Srho_012771-T1	SD
Srho_001494-T1	Srho_012770-T1	SD
Srho_001494-T1	Srho_011243-T1	SD
Srho_001498-T1	Srho_012769-T1	SD
Srho_001499-T1	Srho_023406-T1	SD
Srho_001502-T1	Srho_011252-T1	SD
Srho_001503-T1	Srho_023391-T1	SD
Srho_001503-T1	Srho_011253-T1	SD
Srho_001504-T1	Srho_023390-T1	SD
Srho_001504-T1	Srho_011254-T1	SD
Srho_001507-T1	Srho_012765-T1	SD
Srho_001513-T1	Srho_012762-T1	SD
Srho_001513-T1	Srho_011259-T1	SD
Srho_001515-T1	Srho_012757-T1	SD
Srho_001517-T1	Srho_023384-T1	SD
Srho_001519-T1	Srho_012755-T1	SD
Srho_001522-T1	Srho_011266-T1	SD
Srho_001525-T1	Srho_023378-T1	SD
Srho_001529-T1	Srho_011286-T1	SD
Srho_001536-T1	Srho_023362-T1	SD
Srho_001536-T1	Srho_011295-T1	SD
Srho_001538-T1	Srho_011297-T1	SD
Srho_001546-T1	Srho_012734-T1	SD
Srho_001550-T1	Srho_011303-T1	SD
Srho_001551-T1	Srho_012731-T1	SD
Srho_001552-T1	Srho_023342-T1	SD
Srho_001554-T1	Srho_011307-T1	SD
Srho_001555-T1	Srho_012729-T1	SD
Srho_001557-T1	Srho_018416-T1	SD
Srho_001558-T1	Srho_013344-T1	SD
Srho_001561-T1	Srho_012724-T1	SD
Srho_001562-T1	Srho_011323-T1	SD
Srho_001562-T1	Srho_023332-T1	SD
Srho_001568-T1	Srho_012715-T1	SD
Srho_001569-T1	Srho_011356-T1	SD
Srho_001571-T1	Srho_013376-T1	SD
Srho_001574-T1	Srho_012710-T1	SD
Srho_001574-T1	Srho_011352-T1	SD
Srho_001575-T1	Srho_012708-T1	SD
Srho_001575-T1	Srho_018434-T1	SD
Srho_001576-T1	Srho_011350-T1	SD
Srho_001579-T1	Srho_023321-T1	SD
Srho_001579-T1	Srho_018438-T1	SD
Srho_001581-T1	Srho_011342-T1	SD
Srho_001584-T1	Srho_011340-T1	SD
Srho_001587-T1	Srho_012699-T1	SD
Srho_001588-T1	Srho_011338-T1	SD
Srho_001589-T1	Srho_018451-T1	SD
Srho_001591-T1	Srho_023318-T1	SD
Srho_001591-T1	Srho_013390-T1	SD
Srho_001597-T1	Srho_011364-T1	SD
Srho_001603-T1	Srho_012695-T2	SD
Srho_001604-T1	Srho_013397-T1	SD
Srho_001606-T1	Srho_012693-T1	SD
Srho_001610-T1	Srho_018472-T1	SD
Srho_001611-T1	Srho_023313-T1	SD
Srho_001611-T1	Srho_011371-T1	SD
Srho_001614-T1	Srho_013411-T1	SD
Srho_001614-T1	Srho_018482-T1	SD
Srho_001619-T1	Srho_012683-T1	SD
Srho_001620-T1	Srho_012682-T1	SD
Srho_001628-T1	Srho_023287-T1	SD
Srho_001631-T1	Srho_013423-T1	SD
Srho_001634-T1	Srho_023281-T1	SD
Srho_001639-T1	Srho_018505-T1	SD
Srho_001644-T1	Srho_013439-T1	SD
Srho_001647-T1	Srho_012668-T1	SD
Srho_001653-T1	Srho_012664-T1	SD
Srho_001659-T1	Srho_012663-T1	SD
Srho_001668-T1	Srho_012658-T1	SD
Srho_001676-T1	Srho_012656-T1	SD
Srho_001677-T1	Srho_010082-T1	SD
Srho_001678-T1	Srho_010083-T1	SD
Srho_001678-T1	Srho_012655-T1	SD
Srho_001683-T1	Srho_010102-T1	SD
Srho_001685-T1	Srho_012649-T1	SD
Srho_001686-T1	Srho_012648-T1	SD
Srho_001692-T1	Srho_012645-T1	SD
Srho_001694-T1	Srho_012643-T1	SD
Srho_001694-T1	Srho_010118-T1	SD
Srho_001695-T1	Srho_012642-T1	SD
Srho_001697-T1	Srho_010120-T1	SD
Srho_001698-T1	Srho_012640-T1	SD
Srho_001702-T1	Srho_012632-T1	SD
Srho_001704-T1	Srho_010136-T1	SD
Srho_001705-T1	Srho_010137-T1	SD
Srho_001706-T1	Srho_012625-T1	SD
Srho_001707-T1	Srho_012624-T1	SD
Srho_001709-T1	Srho_010145-T1	SD
Srho_001712-T1	Srho_012622-T1	SD
Srho_001712-T1	Srho_010147-T1	SD
Srho_001714-T1	Srho_012621-T1	SD
Srho_001714-T1	Srho_009152-T1	SD
Srho_001715-T1	Srho_010149-T1	SD
Srho_001718-T1	Srho_010153-T1	SD
Srho_001720-T1	Srho_009147-T1	SD
Srho_001721-T1	Srho_012619-T1	SD
Srho_001724-T1	Srho_002795-T1	SD
Srho_001725-T1	Srho_012615-T1	SD
Srho_001726-T1	Srho_002801-T1	SD
Srho_001735-T1	Srho_002808-T1	SD
Srho_001743-T1	Srho_012608-T1	SD
Srho_001743-T1	Srho_010174-T1	SD
Srho_001743-T1	Srho_002825-T1	SD
Srho_001748-T1	Srho_012606-T1	SD
Srho_001748-T1	Srho_002838-T1	SD
Srho_001750-T1	Srho_010197-T1	SD
Srho_001752-T1	Srho_010202-T1	SD
Srho_001752-T1	Srho_009107-T1	SD
Srho_001752-T1	Srho_002850-T1	SD
Srho_001753-T1	Srho_010204-T1	SD
Srho_001755-T1	Srho_012600-T1	SD
Srho_001756-T1	Srho_012599-T1	SD
Srho_001760-T1	Srho_012595-T1	SD
Srho_001762-T1	Srho_010223-T3	SD
Srho_001763-T1	Srho_012594-T1	SD
Srho_001765-T1	Srho_010234-T1	SD
Srho_001776-T1	Srho_012588-T1	SD
Srho_001776-T1	Srho_010249-T1	SD
Srho_001778-T1	Srho_012586-T1	SD
Srho_001781-T1	Srho_012584-T1	SD
Srho_001781-T1	Srho_010263-T1	SD
Srho_001784-T1	Srho_010266-T1	SD
Srho_001785-T1	Srho_010267-T1	SD
Srho_001786-T1	Srho_010270-T1	SD
Srho_001786-T1	Srho_012578-T1	SD
Srho_001789-T1	Srho_010272-T1	SD
Srho_001790-T1	Srho_010276-T1	SD
Srho_001793-T1	Srho_010281-T1	SD
Srho_001794-T1	Srho_012577-T1	SD
Srho_001794-T1	Srho_010286-T1	SD
Srho_001795-T1	Srho_010285-T1	SD
Srho_001797-T1	Srho_010298-T1	SD
Srho_001798-T1	Srho_012576-T1	SD
Srho_001803-T1	Srho_010308-T2	SD
Srho_001806-T1	Srho_012572-T3	SD
Srho_001808-T1	Srho_010315-T1	SD
Srho_001809-T1	Srho_010319-T1	SD
Srho_001810-T1	Srho_012570-T1	SD
Srho_001811-T1	Srho_010340-T1	SD
Srho_001813-T1	Srho_010344-T1	SD
Srho_001815-T1	Srho_012562-T1	SD
Srho_001815-T1	Srho_010347-T1	SD
Srho_001820-T1	Srho_012559-T1	SD
Srho_001822-T1	Srho_010355-T1	SD
Srho_001827-T1	Srho_012558-T1	SD
Srho_001828-T1	Srho_010366-T1	SD
Srho_001832-T1	Srho_012557-T1	SD
Srho_001834-T1	Srho_012556-T1	SD
Srho_001836-T1	Srho_010378-T2	SD
Srho_001838-T1	Srho_012555-T1	SD
Srho_001842-T2	Srho_010381-T1	SD
Srho_001856-T1	Srho_012551-T1	SD
Srho_001861-T1	Srho_012548-T1	SD
Srho_001882-T1	Srho_012547-T1	SD
Srho_001894-T1	Srho_012534-T1	SD
Srho_001895-T1	Srho_012528-T1	SD
Srho_001897-T1	Srho_012527-T1	SD
Srho_001898-T1	Srho_012526-T1	SD
Srho_001902-T1	Srho_012523-T1	SD
Srho_001912-T1	Srho_012519-T1	SD
Srho_001914-T1	Srho_012516-T1	SD
Srho_001917-T1	Srho_012513-T1	SD
Srho_001936-T1	Srho_012500-T1	SD
Srho_001956-T1	Srho_012492-T1	SD
Srho_001960-T1	Srho_012490-T1	SD
Srho_001964-T1	Srho_012484-T1	SD
Srho_001989-T1	Srho_012478-T1	SD
Srho_002004-T1	Srho_012465-T1	SD
Srho_002014-T1	Srho_012456-T1	SD
Srho_002024-T1	Srho_012448-T1	SD
Srho_002026-T1	Srho_012447-T1	SD
Srho_002048-T1	Srho_012430-T1	SD
Srho_002049-T1	Srho_012429-T1	SD
Srho_002051-T1	Srho_012426-T1	SD
Srho_002053-T1	Srho_012419-T1	SD
Srho_002058-T1	Srho_012406-T1	SD
Srho_002065-T1	Srho_012399-T1	SD
Srho_002066-T1	Srho_012397-T1	SD
Srho_002079-T1	Srho_012392-T1	SD
Srho_002080-T1	Srho_012390-T1	SD
Srho_002081-T1	Srho_012389-T1	SD
Srho_002084-T1	Srho_012387-T1	SD
Srho_002087-T1	Srho_012385-T1	SD
Srho_002101-T1	Srho_013755-T1	SD
Srho_002103-T2	Srho_013756-T1	SD
Srho_002106-T1	Srho_013757-T1	SD
Srho_002108-T1	Srho_013758-T1	SD
Srho_002113-T1	Srho_013759-T1	SD
Srho_002117-T1	Srho_013763-T1	SD
Srho_002119-T1	Srho_013766-T1	SD
Srho_002122-T1	Srho_013767-T1	SD
Srho_002130-T1	Srho_013773-T1	SD
Srho_002133-T2	Srho_013774-T1	SD
Srho_002138-T1	Srho_013780-T1	SD
Srho_002140-T1	Srho_013784-T1	SD
Srho_002140-T1	Srho_017185-T1	SD
Srho_002140-T1	Srho_004526-T1	SD
Srho_002141-T2	Srho_013785-T1	SD
Srho_002141-T2	Srho_017181-T1	SD
Srho_002142-T1	Srho_013786-T1	SD
Srho_002148-T1	Srho_013791-T1	SD
Srho_002149-T1	Srho_004533-T1	SD
Srho_002149-T1	Srho_017170-T1	SD
Srho_002150-T3	Srho_013792-T1	SD
Srho_002151-T1	Srho_013794-T1	SD
Srho_002153-T1	Srho_017161-T1	SD
Srho_002153-T1	Srho_004536-T2	SD
Srho_002156-T1	Srho_013798-T1	SD
Srho_002157-T1	Srho_004548-T1	SD
Srho_002158-T1	Srho_017154-T1	SD
Srho_002168-T1	Srho_013808-T1	SD
Srho_002169-T1	Srho_017137-T1	SD
Srho_002170-T1	Srho_013810-T1	SD
Srho_002170-T1	Srho_017136-T1	SD
Srho_002174-T1	Srho_013811-T1	SD
Srho_002174-T1	Srho_017134-T1	SD
Srho_002175-T1	Srho_013812-T1	SD
Srho_002175-T1	Srho_017133-T1	SD
Srho_002177-T1	Srho_004564-T1	SD
Srho_002177-T1	Srho_017128-T1	SD
Srho_002179-T1	Srho_017127-T1	SD
Srho_002179-T1	Srho_004565-T1	SD
Srho_002180-T1	Srho_017125-T1	SD
Srho_002183-T1	Srho_004566-T1	SD
Srho_002184-T1	Srho_013813-T1	SD
Srho_002184-T1	Srho_017124-T1	SD
Srho_002184-T1	Srho_004568-T1	SD
Srho_002187-T1	Srho_013814-T1	SD
Srho_002189-T1	Srho_017108-T1	SD
Srho_002190-T1	Srho_013820-T1	SD
Srho_002191-T1	Srho_013821-T1	SD
Srho_002193-T1	Srho_017106-T1	SD
Srho_002195-T1	Srho_013827-T1	SD
Srho_002195-T1	Srho_017093-T1	SD
Srho_002195-T1	Srho_010645-T1	SD
Srho_002197-T1	Srho_013829-T1	SD
Srho_002198-T1	Srho_017083-T1	SD
Srho_002200-T1	Srho_004596-T1	SD
Srho_002201-T1	Srho_017079-T2	SD
Srho_002202-T1	Srho_017075-T1	SD
Srho_002202-T1	Srho_010657-T1	SD
Srho_002203-T1	Srho_017074-T1	SD
Srho_002204-T1	Srho_004599-T1	SD
Srho_002204-T1	Srho_017073-T1	SD
Srho_002207-T1	Srho_010664-T1	SD
Srho_002209-T1	Srho_017058-T1	SD
Srho_002210-T1	Srho_017057-T1	SD
Srho_002211-T1	Srho_017056-T1	SD
Srho_002217-T1	Srho_013837-T1	SD
Srho_002218-T1	Srho_013840-T1	SD
Srho_002218-T1	Srho_017045-T1	SD
Srho_002218-T1	Srho_004614-T1	SD
Srho_002223-T1	Srho_017044-T1	SD
Srho_002226-T1	Srho_013841-T1	SD
Srho_002228-T1	Srho_017040-T1	SD
Srho_002231-T2	Srho_013848-T1	SD
Srho_002232-T1	Srho_017034-T1	SD
Srho_002232-T1	Srho_004622-T1	SD
Srho_002233-T1	Srho_010686-T1	SD
Srho_002234-T1	Srho_004623-T1	SD
Srho_002234-T1	Srho_010687-T1	SD
Srho_002238-T1	Srho_017022-T1	SD
Srho_002238-T1	Srho_010693-T1	SD
Srho_002239-T1	Srho_017021-T1	SD
Srho_002240-T1	Srho_004631-T1	SD
Srho_002240-T1	Srho_017019-T1	SD
Srho_002241-T1	Srho_004633-T1	SD
Srho_002241-T1	Srho_017018-T1	SD
Srho_002242-T1	Srho_013849-T1	SD
Srho_002242-T1	Srho_017016-T1	SD
Srho_002242-T1	Srho_004634-T1	SD
Srho_002244-T1	Srho_017011-T1	SD
Srho_002245-T1	Srho_017008-T1	SD
Srho_002248-T1	Srho_016994-T1	SD
Srho_002248-T1	Srho_010701-T1	SD
Srho_002250-T2	Srho_013852-T1	SD
Srho_002252-T1	Srho_010705-T1	SD
Srho_002253-T1	Srho_016989-T1	SD
Srho_002253-T1	Srho_004650-T1	SD
Srho_002255-T1	Srho_013858-T1	SD
Srho_002255-T1	Srho_004652-T1	SD
Srho_002257-T1	Srho_004655-T1	SD
Srho_002257-T1	Srho_016986-T1	SD
Srho_002258-T1	Srho_004656-T1	SD
Srho_002261-T2	Srho_004659-T1	SD
Srho_002261-T2	Srho_016979-T1	SD
Srho_002262-T1	Srho_016978-T1	SD
Srho_002262-T1	Srho_010897-T1	SD
Srho_002264-T1	Srho_016974-T1	SD
Srho_002264-T1	Srho_004663-T1	SD
Srho_002265-T1	Srho_016969-T1	SD
Srho_002265-T1	Srho_004664-T1	SD
Srho_002266-T1	Srho_016968-T1	SD
Srho_002267-T1	Srho_016966-T1	SD
Srho_002269-T1	Srho_016964-T1	SD
Srho_002269-T1	Srho_004668-T1	SD
Srho_002276-T2	Srho_016954-T1	SD
Srho_002276-T2	Srho_010884-T1	SD
Srho_002279-T1	Srho_013866-T1	SD
Srho_002279-T1	Srho_016951-T1	SD
Srho_002281-T1	Srho_013870-T1	SD
Srho_002281-T1	Srho_016948-T1	SD
Srho_002281-T1	Srho_010880-T1	SD
Srho_002286-T1	Srho_013871-T1	SD
Srho_002287-T1	Srho_010875-T1	SD
Srho_002293-T1	Srho_016940-T1	SD
Srho_002296-T1	Srho_016939-T1	SD
Srho_002299-T1	Srho_016932-T1	SD
Srho_002303-T1	Srho_016921-T1	SD
Srho_002303-T1	Srho_004682-T1	SD
Srho_002304-T1	Srho_004683-T1	SD
Srho_002304-T1	Srho_000330-T1	SD
Srho_002305-T1	Srho_004684-T1	SD
Srho_002305-T1	Srho_005920-T1	SD
Srho_002307-T1	Srho_013876-T1	SD
Srho_002308-T3	Srho_013877-T1	SD
Srho_002309-T1	Srho_016918-T1	SD
Srho_002309-T1	Srho_010851-T1	SD
Srho_002311-T1	Srho_004685-T1	SD
Srho_002311-T1	Srho_016917-T1	SD
Srho_002311-T1	Srho_023722-T1	SD
Srho_002314-T1	Srho_016916-T1	SD
Srho_002317-T1	Srho_004687-T1	SD
Srho_002317-T1	Srho_005914-T1	SD
Srho_002317-T1	Srho_010846-T1	SD
Srho_002318-T1	Srho_004691-T1	SD
Srho_002320-T2	Srho_010842-T1	SD
Srho_002321-T1	Srho_005911-T2	SD
Srho_002323-T1	Srho_016908-T1	SD
Srho_002328-T1	Srho_010835-T1	SD
Srho_002330-T1	Srho_016906-T1	SD
Srho_002330-T1	Srho_010834-T1	SD
Srho_002334-T1	Srho_016905-T1	SD
Srho_002334-T1	Srho_004700-T1	SD
Srho_002334-T1	Srho_023737-T1	SD
Srho_002335-T1	Srho_004701-T1	SD
Srho_002339-T1	Srho_005891-T1	SD
Srho_002339-T1	Srho_004703-T1	SD
Srho_002340-T1	Srho_013886-T1	SD
Srho_002340-T1	Srho_004704-T1	SD
Srho_002340-T1	Srho_016904-T1	SD
Srho_002341-T1	Srho_016903-T1	SD
Srho_002342-T1	Srho_016900-T1	SD
Srho_002342-T1	Srho_023744-T1	SD
Srho_002343-T1	Srho_010822-T1	SD
Srho_002344-T1	Srho_016899-T1	SD
Srho_002344-T1	Srho_004706-T1	SD
Srho_002344-T1	Srho_013887-T1	SD
Srho_002345-T1	Srho_016898-T1	SD
Srho_002345-T1	Srho_010821-T1	SD
Srho_002345-T1	Srho_023746-T1	SD
Srho_002346-T1	Srho_016896-T1	SD
Srho_002346-T1	Srho_005888-T1	SD
Srho_002347-T2	Srho_013889-T1	SD
Srho_002347-T2	Srho_004712-T1	SD
Srho_002347-T2	Srho_016894-T2	SD
Srho_002348-T1	Srho_016041-T1	SD
Srho_002348-T1	Srho_004716-T1	SD
Srho_002352-T1	Srho_016030-T1	SD
Srho_002355-T1	Srho_013895-T1	SD
Srho_002360-T1	Srho_016021-T1	SD
Srho_002361-T1	Srho_016020-T1	SD
Srho_002361-T1	Srho_005866-T1	SD
Srho_002363-T1	Srho_016015-T1	SD
Srho_002363-T1	Srho_004729-T1	SD
Srho_002364-T1	Srho_016010-T2	SD
Srho_002366-T1	Srho_016008-T1	SD
Srho_002367-T1	Srho_016005-T1	SD
Srho_002367-T1	Srho_004733-T1	SD
Srho_002368-T1	Srho_016004-T1	SD
Srho_002368-T1	Srho_005862-T1	SD
Srho_002369-T3	Srho_004736-T1	SD
Srho_002370-T1	Srho_004737-T1	SD
Srho_002375-T1	Srho_015997-T1	SD
Srho_002379-T1	Srho_015995-T1	SD
Srho_002379-T1	Srho_013896-T1	SD
Srho_002380-T1	Srho_013898-T1	SD
Srho_002382-T1	Srho_015994-T1	SD
Srho_002382-T1	Srho_004747-T1	SD
Srho_002383-T1	Srho_013900-T1	SD
Srho_002383-T1	Srho_004749-T1	SD
Srho_002387-T1	Srho_013904-T1	SD
Srho_002388-T1	Srho_015993-T1	SD
Srho_002388-T1	Srho_005849-T1	SD
Srho_002392-T1	Srho_015985-T2	SD
Srho_002396-T1	Srho_013909-T1	SD
Srho_002396-T1	Srho_015981-T1	SD
Srho_002398-T1	Srho_013910-T2	SD
Srho_002399-T2	Srho_013912-T1	SD
Srho_002400-T1	Srho_013915-T1	SD
Srho_002402-T1	Srho_013916-T1	SD
Srho_002411-T1	Srho_004784-T1	SD
Srho_002411-T1	Srho_005831-T1	SD
Srho_002411-T1	Srho_019299-T1	SD
Srho_002413-T1	Srho_015949-T1	SD
Srho_002414-T1	Srho_013919-T1	SD
Srho_002417-T2	Srho_019293-T1	SD
Srho_002418-T1	Srho_013921-T1	SD
Srho_002420-T1	Srho_004793-T1	SD
Srho_002420-T1	Srho_015933-T1	SD
Srho_002420-T1	Srho_005827-T1	SD
Srho_002426-T1	Srho_013924-T1	SD
Srho_002426-T1	Srho_015929-T1	SD
Srho_002426-T1	Srho_004795-T1	SD
Srho_002434-T1	Srho_015914-T1	SD
Srho_002435-T1	Srho_015907-T1	SD
Srho_002435-T1	Srho_019285-T1	SD
Srho_002437-T1	Srho_019280-T1	SD
Srho_002439-T1	Srho_013929-T1	SD
Srho_002439-T1	Srho_015902-T1	SD
Srho_002439-T1	Srho_019274-T1	SD
Srho_002439-T1	Srho_005805-T1	SD
Srho_002440-T1	Srho_004823-T1	SD
Srho_002440-T1	Srho_005804-T1	SD
Srho_002440-T1	Srho_019272-T1	SD
Srho_002443-T1	Srho_015881-T2	SD
Srho_002444-T1	Srho_015880-T1	SD
Srho_002445-T1	Srho_004830-T1	SD
Srho_002445-T1	Srho_015871-T1	SD
Srho_002446-T1	Srho_019257-T1	SD
Srho_002447-T1	Srho_015870-T2	SD
Srho_002448-T1	Srho_013933-T1	SD
Srho_002450-T1	Srho_015868-T1	SD
Srho_002451-T1	Srho_015864-T1	SD
Srho_002451-T1	Srho_019254-T1	SD
Srho_002451-T1	Srho_010568-T1	SD
Srho_002452-T1	Srho_015862-T1	SD
Srho_002452-T1	Srho_004832-T1	SD
Srho_002452-T1	Srho_010565-T1	SD
Srho_002458-T1	Srho_005779-T1	SD
Srho_002459-T1	Srho_015861-T1	SD
Srho_002460-T1	Srho_010556-T1	SD
Srho_002460-T1	Srho_015859-T1	SD
Srho_002463-T1	Srho_013936-T1	SD
Srho_002463-T1	Srho_004838-T1	SD
Srho_002463-T1	Srho_010551-T1	SD
Srho_002464-T1	Srho_013937-T1	SD
Srho_002470-T1	Srho_013939-T1	SD
Srho_002471-T1	Srho_019240-T1	SD
Srho_002471-T1	Srho_005758-T1	SD
Srho_002475-T1	Srho_015835-T1	SD
Srho_002476-T1	Srho_015834-T1	SD
Srho_002477-T1	Srho_015832-T1	SD
Srho_002477-T1	Srho_004852-T1	SD
Srho_002477-T1	Srho_019232-T1	SD
Srho_002480-T1	Srho_015827-T1	SD
Srho_002481-T1	Srho_019225-T2	SD
Srho_002481-T1	Srho_005738-T1	SD
Srho_002484-T1	Srho_013943-T1	SD
Srho_002485-T1	Srho_015814-T1	SD
Srho_002485-T1	Srho_010540-T1	SD
Srho_002486-T1	Srho_013946-T1	SD
Srho_002487-T2	Srho_019220-T1	SD
Srho_002487-T2	Srho_010537-T1	SD
Srho_002489-T1	Srho_015807-T1	SD
Srho_002489-T1	Srho_004868-T1	SD
Srho_002490-T1	Srho_015797-T1	SD
Srho_002490-T1	Srho_019214-T1	SD
Srho_002492-T1	Srho_015791-T1	SD
Srho_002493-T1	Srho_004876-T3	SD
Srho_002493-T1	Srho_019213-T1	SD
Srho_002496-T1	Srho_013953-T1	SD
Srho_002521-T1	Srho_009455-T1	SD
Srho_002521-T1	Srho_014749-T1	SD
Srho_002522-T1	Srho_009447-T4	SD
Srho_002523-T1	Srho_009444-T1	SD
Srho_002529-T1	Srho_009436-T1	SD
Srho_002535-T1	Srho_014744-T1	SD
Srho_002537-T1	Srho_014741-T1	SD
Srho_002553-T1	Srho_014736-T2	SD
Srho_002555-T1	Srho_014731-T1	SD
Srho_002558-T1	Srho_014724-T1	SD
Srho_002560-T1	Srho_014723-T1	SD
Srho_002561-T1	Srho_009395-T1	SD
Srho_002564-T1	Srho_014719-T1	SD
Srho_002568-T1	Srho_009392-T1	SD
Srho_002568-T1	Srho_025884-T1	SD
Srho_002569-T1	Srho_025888-T1	SD
Srho_002569-T1	Srho_009390-T1	SD
Srho_002570-T1	Srho_014715-T1	SD
Srho_002571-T1	Srho_025913-T1	SD
Srho_002571-T1	Srho_009359-T1	SD
Srho_002572-T1	Srho_014712-T1	SD
Srho_002577-T2	Srho_009372-T1	SD
Srho_002579-T1	Srho_009373-T1	SD
Srho_002580-T1	Srho_009374-T1	SD
Srho_002581-T1	Srho_014700-T1	SD
Srho_002582-T1	Srho_009379-T1	SD
Srho_002583-T2	Srho_014698-T1	SD
Srho_002583-T2	Srho_009382-T2	SD
Srho_002588-T1	Srho_014694-T1	SD
Srho_002593-T1	Srho_009349-T1	SD
Srho_002595-T1	Srho_027380-T3	SD
Srho_002597-T1	Srho_014687-T1	SD
Srho_002597-T1	Srho_009334-T1	SD
Srho_002597-T1	Srho_025938-T1	SD
Srho_002604-T1	Srho_014683-T1	SD
Srho_002604-T1	Srho_009329-T1	SD
Srho_002610-T1	Srho_025941-T1	SD
Srho_002611-T1	Srho_009320-T1	SD
Srho_002616-T1	Srho_009309-T1	SD
Srho_002617-T1	Srho_014676-T1	SD
Srho_002619-T1	Srho_009305-T1	SD
Srho_002620-T1	Srho_025948-T1	SD
Srho_002628-T1	Srho_025950-T1	SD
Srho_002629-T1	Srho_014668-T1	SD
Srho_002635-T1	Srho_009292-T1	SD
Srho_002639-T1	Srho_014662-T1	SD
Srho_002640-T1	Srho_009280-T1	SD
Srho_002642-T1	Srho_014660-T1	SD
Srho_002650-T1	Srho_009273-T1	SD
Srho_002652-T1	Srho_014659-T1	SD
Srho_002654-T1	Srho_025970-T1	SD
Srho_002655-T1	Srho_025972-T1	SD
Srho_002656-T1	Srho_014654-T1	SD
Srho_002659-T1	Srho_014653-T1	SD
Srho_002669-T1	Srho_014648-T1	SD
Srho_002671-T1	Srho_009255-T1	SD
Srho_002671-T1	Srho_025980-T1	SD
Srho_002674-T1	Srho_014645-T1	SD
Srho_002675-T1	Srho_014644-T1	SD
Srho_002676-T1	Srho_014643-T1	SD
Srho_002677-T2	Srho_014642-T1	SD
Srho_002678-T1	Srho_014638-T1	SD
Srho_002685-T1	Srho_014634-T1	SD
Srho_002685-T1	Srho_009245-T1	SD
Srho_002687-T1	Srho_014633-T1	SD
Srho_002689-T1	Srho_009243-T1	SD
Srho_002696-T1	Srho_025988-T1	SD
Srho_002696-T1	Srho_009242-T1	SD
Srho_002697-T1	Srho_025989-T1	SD
Srho_002697-T1	Srho_009241-T1	SD
Srho_002701-T1	Srho_014626-T1	SD
Srho_002701-T1	Srho_009238-T1	SD
Srho_002702-T1	Srho_025990-T1	SD
Srho_002702-T1	Srho_009236-T1	SD
Srho_002702-T1	Srho_014625-T1	SD
Srho_002705-T1	Srho_014622-T1	SD
Srho_002705-T1	Srho_025993-T1	SD
Srho_002709-T1	Srho_014621-T1	SD
Srho_002711-T1	Srho_014620-T1	SD
Srho_002712-T1	Srho_014618-T1	SD
Srho_002712-T1	Srho_009218-T1	SD
Srho_002714-T1	Srho_009217-T1	SD
Srho_002715-T1	Srho_009215-T1	SD
Srho_002715-T1	Srho_014617-T1	SD
Srho_002716-T1	Srho_014616-T1	SD
Srho_002718-T1	Srho_014615-T1	SD
Srho_002720-T1	Srho_009214-T1	SD
Srho_002721-T1	Srho_014614-T1	SD
Srho_002722-T1	Srho_014613-T1	SD
Srho_002723-T1	Srho_014612-T1	SD
Srho_002723-T1	Srho_009213-T1	SD
Srho_002724-T1	Srho_014609-T2	SD
Srho_002724-T1	Srho_009209-T1	SD
Srho_002724-T1	Srho_026001-T1	SD
Srho_002725-T1	Srho_014608-T1	SD
Srho_002726-T1	Srho_026007-T2	SD
Srho_002726-T1	Srho_009202-T1	SD
Srho_002727-T1	Srho_014606-T1	SD
Srho_002727-T1	Srho_026009-T1	SD
Srho_002728-T1	Srho_009193-T1	SD
Srho_002728-T1	Srho_026013-T1	SD
Srho_002729-T1	Srho_014840-T1	SD
Srho_002729-T1	Srho_009192-T1	SD
Srho_002729-T1	Srho_026014-T1	SD
Srho_002733-T1	Srho_009189-T1	SD
Srho_002734-T1	Srho_014841-T1	SD
Srho_002739-T1	Srho_026018-T1	SD
Srho_002739-T1	Srho_009188-T1	SD
Srho_002740-T1	Srho_009186-T1	SD
Srho_002743-T1	Srho_014848-T1	SD
Srho_002745-T1	Srho_014849-T1	SD
Srho_002745-T1	Srho_009180-T1	SD
Srho_002749-T1	Srho_014850-T1	SD
Srho_002751-T1	Srho_009175-T1	SD
Srho_002751-T1	Srho_014852-T2	SD
Srho_002753-T1	Srho_009173-T1	SD
Srho_002758-T1	Srho_009172-T1	SD
Srho_002758-T1	Srho_026025-T1	SD
Srho_002760-T1	Srho_009170-T1	SD
Srho_002761-T1	Srho_009168-T1	SD
Srho_002761-T1	Srho_014854-T1	SD
Srho_002761-T1	Srho_026028-T1	SD
Srho_002763-T1	Srho_009162-T1	SD
Srho_002765-T1	Srho_009160-T1	SD
Srho_002765-T1	Srho_026033-T1	SD
Srho_002767-T1	Srho_014857-T1	SD
Srho_002767-T1	Srho_009159-T1	SD
Srho_002768-T1	Srho_026034-T1	SD
Srho_002769-T1	Srho_014858-T1	SD
Srho_002770-T1	Srho_014859-T1	SD
Srho_002775-T1	Srho_014862-T1	SD
Srho_002781-T1	Srho_014864-T1	SD
Srho_002781-T1	Srho_009153-T1	SD
Srho_002781-T1	Srho_026037-T1	SD
Srho_002782-T1	Srho_014866-T1	SD
Srho_002783-T2	Srho_026041-T1	SD
Srho_002785-T1	Srho_014868-T1	SD
Srho_002785-T1	Srho_009146-T1	SD
Srho_002786-T1	Srho_014870-T1	SD
Srho_002790-T1	Srho_014872-T1	SD
Srho_002790-T1	Srho_026043-T1	SD
Srho_002790-T1	Srho_009145-T1	SD
Srho_002798-T1	Srho_014873-T1	SD
Srho_002798-T1	Srho_026046-T1	SD
Srho_002798-T1	Srho_009139-T1	SD
Srho_002799-T1	Srho_009138-T1	SD
Srho_002801-T1	Srho_009136-T1	SD
Srho_002802-T1	Srho_026049-T1	SD
Srho_002802-T1	Srho_009135-T1	SD
Srho_002802-T1	Srho_014874-T1	SD
Srho_002803-T1	Srho_014875-T1	SD
Srho_002805-T1	Srho_014877-T1	SD
Srho_002810-T1	Srho_009133-T1	SD
Srho_002811-T1	Srho_009131-T1	SD
Srho_002813-T1	Srho_009128-T1	SD
Srho_002816-T1	Srho_014882-T1	SD
Srho_002819-T1	Srho_014883-T1	SD
Srho_002822-T1	Srho_014884-T1	SD
Srho_002825-T1	Srho_009120-T1	SD
Srho_002832-T1	Srho_009119-T1	SD
Srho_002834-T1	Srho_026059-T1	SD
Srho_002834-T1	Srho_009116-T1	SD
Srho_002835-T1	Srho_014886-T1	SD
Srho_002836-T1	Srho_014887-T1	SD
Srho_002836-T1	Srho_026060-T1	SD
Srho_002836-T1	Srho_009115-T1	SD
Srho_002837-T1	Srho_014890-T1	SD
Srho_002838-T1	Srho_014891-T1	SD
Srho_002839-T1	Srho_009114-T1	SD
Srho_002840-T1	Srho_009113-T1	SD
Srho_002840-T1	Srho_026061-T1	SD
Srho_002843-T1	Srho_009110-T2	SD
Srho_002843-T1	Srho_026064-T1	SD
Srho_002845-T1	Srho_009109-T1	SD
Srho_002845-T1	Srho_026066-T1	SD
Srho_002847-T1	Srho_014894-T1	SD
Srho_002847-T1	Srho_009106-T1	SD
Srho_002848-T1	Srho_014895-T1	SD
Srho_002850-T1	Srho_014896-T1	SD
Srho_002850-T1	Srho_009105-T1	SD
Srho_002851-T1	Srho_009104-T1	SD
Srho_002853-T1	Srho_014899-T1	SD
Srho_002855-T1	Srho_009102-T1	SD
Srho_002855-T1	Srho_026072-T1	SD
Srho_002859-T1	Srho_014905-T1	SD
Srho_002862-T1	Srho_009097-T1	SD
Srho_002864-T1	Srho_009096-T1	SD
Srho_002867-T1	Srho_014907-T1	SD
Srho_002870-T1	Srho_026080-T1	SD
Srho_002872-T1	Srho_026081-T1	SD
Srho_002873-T1	Srho_014910-T1	SD
Srho_002873-T1	Srho_003160-T1	SD
Srho_002874-T1	Srho_007909-T1	SD
Srho_002878-T1	Srho_009081-T1	SD
Srho_002878-T1	Srho_014913-T1	SD
Srho_002878-T1	Srho_007925-T1	SD
Srho_002879-T1	Srho_009082-T1	SD
Srho_002879-T1	Srho_014914-T1	SD
Srho_002880-T1	Srho_014915-T1	SD
Srho_002880-T1	Srho_009083-T1	SD
Srho_002881-T1	Srho_014916-T1	SD
Srho_002882-T2	Srho_003136-T1	SD
Srho_002883-T1	Srho_009085-T1	SD
Srho_002885-T1	Srho_014917-T1	SD
Srho_002885-T1	Srho_009086-T1	SD
Srho_002886-T1	Srho_003130-T1	SD
Srho_002886-T1	Srho_007938-T1	SD
Srho_002889-T1	Srho_014922-T1	SD
Srho_002896-T1	Srho_009087-T1	SD
Srho_002898-T1	Srho_007946-T1	SD
Srho_002899-T1	Srho_009079-T1	SD
Srho_002904-T1	Srho_003989-T1	SD
Srho_002906-T1	Srho_014926-T1	SD
Srho_002906-T1	Srho_003990-T1	SD
Srho_002906-T1	Srho_007949-T1	SD
Srho_002908-T1	Srho_014928-T1	SD
Srho_002910-T1	Srho_014929-T1	SD
Srho_002912-T1	Srho_014930-T1	SD
Srho_002915-T1	Srho_014931-T1	SD
Srho_002918-T1	Srho_007965-T1	SD
Srho_002920-T1	Srho_009070-T1	SD
Srho_002921-T1	Srho_003101-T1	SD
Srho_002922-T1	Srho_014933-T1	SD
Srho_002923-T1	Srho_014934-T1	SD
Srho_002924-T1	Srho_003099-T1	SD
Srho_002926-T1	Srho_007970-T1	SD
Srho_002926-T1	Srho_014935-T1	SD
Srho_002927-T1	Srho_014936-T1	SD
Srho_002928-T1	Srho_014937-T1	SD
Srho_002929-T1	Srho_003094-T1	SD
Srho_002929-T1	Srho_004000-T1	SD
Srho_002934-T3	Srho_004002-T1	SD
Srho_002934-T3	Srho_014941-T2	SD
Srho_002934-T3	Srho_014991-T1	SD
Srho_002936-T1	Srho_014984-T1	SD
Srho_002937-T1	Srho_014980-T1	SD
Srho_002937-T1	Srho_007986-T1	SD
Srho_002937-T1	Srho_004009-T1	SD
Srho_002938-T1	Srho_014979-T1	SD
Srho_002944-T1	Srho_014976-T2	SD
Srho_002945-T1	Srho_014974-T1	SD
Srho_002947-T1	Srho_014971-T1	SD
Srho_002947-T1	Srho_003073-T1	SD
Srho_002950-T1	Srho_004024-T1	SD
Srho_002952-T1	Srho_014965-T1	SD
Srho_002953-T1	Srho_014964-T1	SD
Srho_002958-T1	Srho_014962-T1	SD
Srho_002959-T1	Srho_008014-T1	SD
Srho_002961-T1	Srho_014960-T1	SD
Srho_002961-T1	Srho_008017-T1	SD
Srho_002962-T1	Srho_014959-T1	SD
Srho_002963-T1	Srho_014958-T1	SD
Srho_002965-T1	Srho_014957-T1	SD
Srho_002966-T1	Srho_014956-T1	SD
Srho_002966-T1	Srho_008020-T1	SD
Srho_002966-T1	Srho_003056-T1	SD
Srho_002967-T1	Srho_014954-T1	SD
Srho_002972-T1	Srho_014952-T1	SD
Srho_002978-T1	Srho_014949-T1	SD
Srho_002990-T1	Srho_014994-T1	SD
Srho_002990-T1	Srho_008081-T1	SD
Srho_002992-T1	Srho_014995-T1	SD
Srho_002994-T1	Srho_014996-T1	SD
Srho_002995-T1	Srho_014997-T1	SD
Srho_002999-T1	Srho_008074-T1	SD
Srho_003000-T1	Srho_015002-T1	SD
Srho_003001-T1	Srho_015005-T1	SD
Srho_003003-T1	Srho_015006-T1	SD
Srho_003005-T3	Srho_015007-T1	SD
Srho_003006-T1	Srho_015008-T1	SD
Srho_003007-T1	Srho_015009-T1	SD
Srho_003008-T1	Srho_015010-T1	SD
Srho_003008-T1	Srho_004080-T1	SD
Srho_003009-T1	Srho_015012-T1	SD
Srho_003013-T1	Srho_008067-T1	SD
Srho_003016-T1	Srho_015017-T1	SD
Srho_003029-T1	Srho_008050-T1	SD
Srho_003029-T1	Srho_015021-T1	SD
Srho_003032-T1	Srho_015024-T1	SD
Srho_003032-T1	Srho_004062-T1	SD
Srho_003032-T1	Srho_008046-T1	SD
Srho_003033-T1	Srho_004061-T1	SD
Srho_003035-T1	Srho_015027-T1	SD
Srho_003036-T1	Srho_015028-T1	SD
Srho_003037-T1	Srho_008044-T1	SD
Srho_003039-T1	Srho_008041-T1	SD
Srho_003041-T1	Srho_015032-T1	SD
Srho_003041-T1	Srho_008039-T1	SD
Srho_003044-T1	Srho_015033-T1	SD
Srho_003051-T1	Srho_008030-T1	SD
Srho_003054-T1	Srho_004057-T1	SD
Srho_003054-T1	Srho_015040-T1	SD
Srho_003055-T1	Srho_008021-T1	SD
Srho_003055-T1	Srho_004054-T1	SD
Srho_003055-T1	Srho_015042-T1	SD
Srho_003056-T1	Srho_008020-T1	SD
Srho_003058-T1	Srho_015043-T1	SD
Srho_003059-T1	Srho_008018-T1	SD
Srho_003060-T1	Srho_015044-T2	SD
Srho_003062-T1	Srho_008015-T1	SD
Srho_003064-T1	Srho_015048-T1	SD
Srho_003066-T1	Srho_015051-T1	SD
Srho_003066-T1	Srho_008011-T1	SD
Srho_003067-T1	Srho_004025-T1	SD
Srho_003069-T1	Srho_015057-T1	SD
Srho_003070-T1	Srho_015059-T1	SD
Srho_003074-T1	Srho_007997-T1	SD
Srho_003074-T1	Srho_004014-T1	SD
Srho_003078-T1	Srho_007996-T1	SD
Srho_003078-T1	Srho_004013-T1	SD
Srho_003078-T1	Srho_013708-T1	SD
Srho_003079-T1	Srho_007992-T1	SD
Srho_003080-T1	Srho_015062-T1	SD
Srho_003080-T1	Srho_004010-T1	SD
Srho_003080-T1	Srho_007988-T1	SD
Srho_003081-T1	Srho_007985-T1	SD
Srho_003083-T1	Srho_007983-T1	SD
Srho_003083-T1	Srho_004007-T1	SD
Srho_003084-T1	Srho_007979-T1	SD
Srho_003085-T1	Srho_015067-T1	SD
Srho_003086-T1	Srho_013721-T1	SD
Srho_003087-T1	Srho_007975-T1	SD
Srho_003088-T1	Srho_007974-T1	SD
Srho_003092-T1	Srho_015074-T1	SD
Srho_003092-T1	Srho_004001-T1	SD
Srho_003092-T1	Srho_007972-T1	SD
Srho_003093-T1	Srho_015075-T1	SD
Srho_003093-T1	Srho_007971-T1	SD
Srho_003094-T1	Srho_004000-T1	SD
Srho_003094-T1	Srho_013731-T1	SD
Srho_003094-T1	Srho_015076-T1	SD
Srho_003096-T1	Srho_015077-T1	SD
Srho_003096-T1	Srho_007969-T1	SD
Srho_003096-T1	Srho_003997-T1	SD
Srho_003099-T1	Srho_015078-T1	SD
Srho_003100-T1	Srho_015080-T1	SD
Srho_003101-T1	Srho_015081-T1	SD
Srho_003102-T1	Srho_013737-T1	SD
Srho_003103-T1	Srho_007966-T1	SD
Srho_003103-T1	Srho_013739-T1	SD
Srho_003105-T1	Srho_007963-T1	SD
Srho_003105-T1	Srho_013742-T1	SD
Srho_003108-T1	Srho_003996-T1	SD
Srho_003110-T1	Srho_015083-T1	SD
Srho_003113-T1	Srho_015085-T1	SD
Srho_003118-T1	Srho_015086-T1	SD
Srho_003118-T1	Srho_007943-T1	SD
Srho_003119-T1	Srho_003986-T1	SD
Srho_003121-T1	Srho_003984-T1	SD
Srho_003122-T1	Srho_003980-T1	SD
Srho_003124-T1	Srho_007940-T1	SD
Srho_003126-T1	Srho_002896-T1	SD
Srho_003128-T1	Srho_015087-T1	SD
Srho_003130-T1	Srho_007938-T1	SD
Srho_003131-T1	Srho_015088-T1	SD
Srho_003131-T1	Srho_007934-T1	SD
Srho_003133-T1	Srho_007931-T1	SD
Srho_003135-T1	Srho_015090-T1	SD
Srho_003138-T1	Srho_015092-T1	SD
Srho_003139-T1	Srho_007929-T1	SD
Srho_003141-T1	Srho_007925-T1	SD
Srho_003141-T1	Srho_002878-T1	SD
Srho_003143-T2	Srho_015093-T1	SD
Srho_003144-T1	Srho_015094-T1	SD
Srho_003151-T1	Srho_015099-T1	SD
Srho_003151-T1	Srho_007914-T1	SD
Srho_003153-T1	Srho_015102-T1	SD
Srho_003154-T1	Srho_015103-T1	SD
Srho_003154-T1	Srho_002874-T1	SD
Srho_003154-T1	Srho_007909-T1	SD
Srho_003157-T1	Srho_015107-T1	SD
Srho_003159-T1	Srho_007901-T1	SD
Srho_003162-T1	Srho_015111-T1	SD
Srho_003173-T1	Srho_015115-T1	SD
Srho_003175-T2	Srho_015116-T1	SD
Srho_003177-T1	Srho_007881-T1	SD
Srho_003178-T1	Srho_007879-T1	SD
Srho_003179-T1	Srho_015117-T1	SD
Srho_003180-T1	Srho_015119-T1	SD
Srho_003185-T1	Srho_015120-T1	SD
Srho_003186-T1	Srho_015121-T1	SD
Srho_003187-T1	Srho_007875-T1	SD
Srho_003187-T1	Srho_015124-T1	SD
Srho_003190-T1	Srho_015126-T1	SD
Srho_003194-T1	Srho_008088-T1	SD
Srho_003194-T1	Srho_004084-T1	SD
Srho_003195-T1	Srho_008089-T1	SD
Srho_003197-T1	Srho_004090-T1	SD
Srho_003200-T1	Srho_008096-T1	SD
Srho_003201-T1	Srho_008102-T1	SD
Srho_003205-T1	Srho_008105-T1	SD
Srho_003206-T1	Srho_008106-T1	SD
Srho_003209-T1	Srho_015142-T1	SD
Srho_003210-T1	Srho_015143-T1	SD
Srho_003213-T1	Srho_015145-T1	SD
Srho_003215-T1	Srho_015146-T1	SD
Srho_003215-T1	Srho_004098-T1	SD
Srho_003217-T1	Srho_015151-T1	SD
Srho_003217-T1	Srho_004099-T1	SD
Srho_003220-T1	Srho_008121-T1	SD
Srho_003223-T1	Srho_015157-T1	SD
Srho_003223-T1	Srho_004101-T1	SD
Srho_003224-T1	Srho_015158-T2	SD
Srho_003233-T1	Srho_008129-T1	SD
Srho_003234-T1	Srho_008131-T1	SD
Srho_003234-T1	Srho_004104-T1	SD
Srho_003237-T1	Srho_008134-T1	SD
Srho_003241-T1	Srho_015174-T1	SD
Srho_003241-T1	Srho_004114-T1	SD
Srho_003252-T1	Srho_015177-T1	SD
Srho_003257-T1	Srho_004126-T1	SD
Srho_003259-T1	Srho_015188-T1	SD
Srho_003268-T1	Srho_015200-T1	SD
Srho_003269-T1	Srho_015202-T1	SD
Srho_003271-T1	Srho_015208-T1	SD
Srho_003272-T1	Srho_015209-T1	SD
Srho_003275-T1	Srho_015212-T1	SD
Srho_003276-T1	Srho_015218-T1	SD
Srho_003277-T1	Srho_015219-T1	SD
Srho_003278-T1	Srho_015224-T1	SD
Srho_003289-T1	Srho_015227-T1	SD
Srho_003290-T1	Srho_015228-T1	SD
Srho_003291-T1	Srho_015231-T1	SD
Srho_003293-T1	Srho_015235-T1	SD
Srho_003294-T2	Srho_015237-T1	SD
Srho_003302-T1	Srho_015240-T1	SD
Srho_003303-T1	Srho_017321-T1	SD
Srho_003304-T1	Srho_017323-T1	SD
Srho_003307-T1	Srho_015243-T1	SD
Srho_003309-T1	Srho_015244-T1	SD
Srho_003310-T1	Srho_015245-T1	SD
Srho_003311-T1	Srho_015246-T1	SD
Srho_003312-T1	Srho_015249-T1	SD
Srho_003314-T1	Srho_015251-T1	SD
Srho_003317-T1	Srho_017339-T1	SD
Srho_003318-T1	Srho_004386-T1	SD
Srho_003318-T1	Srho_017340-T1	SD
Srho_003322-T1	Srho_015263-T1	SD
Srho_003327-T1	Srho_017350-T1	SD
Srho_003334-T1	Srho_004380-T1	SD
Srho_003335-T1	Srho_004379-T1	SD
Srho_003337-T1	Srho_015272-T1	SD
Srho_003338-T1	Srho_015273-T1	SD
Srho_003338-T1	Srho_017359-T2	SD
Srho_003339-T1	Srho_015275-T1	SD
Srho_003339-T1	Srho_017364-T1	SD
Srho_003341-T1	Srho_015279-T1	SD
Srho_003343-T1	Srho_015280-T1	SD
Srho_003345-T1	Srho_015281-T1	SD
Srho_003348-T1	Srho_015283-T2	SD
Srho_003354-T1	Srho_017368-T1	SD
Srho_003355-T1	Srho_015286-T1	SD
Srho_003358-T1	Srho_004373-T1	SD
Srho_003358-T1	Srho_019131-T1	SD
Srho_003358-T1	Srho_017376-T1	SD
Srho_003359-T1	Srho_027386-T1	SD
Srho_003360-T1	Srho_015288-T1	SD
Srho_003363-T1	Srho_015290-T1	SD
Srho_003368-T1	Srho_015292-T1	SD
Srho_003368-T1	Srho_019121-T1	SD
Srho_003369-T1	Srho_015294-T1	SD
Srho_003369-T1	Srho_017387-T1	SD
Srho_003374-T1	Srho_004365-T1	SD
Srho_003377-T1	Srho_015300-T1	SD
Srho_003377-T1	Srho_008278-T1	SD
Srho_003379-T1	Srho_015305-T1	SD
Srho_003380-T1	Srho_015306-T1	SD
Srho_003381-T1	Srho_015309-T2	SD
Srho_003382-T1	Srho_015312-T1	SD
Srho_003382-T1	Srho_008283-T1	SD
Srho_003382-T1	Srho_005735-T1	SD
Srho_003382-T1	Srho_019112-T1	SD
Srho_003383-T1	Srho_008287-T1	SD
Srho_003383-T1	Srho_005725-T1	SD
Srho_003383-T1	Srho_019106-T1	SD
Srho_003384-T1	Srho_004358-T1	SD
Srho_003384-T1	Srho_015315-T1	SD
Srho_003386-T1	Srho_008294-T1	SD
Srho_003386-T1	Srho_005722-T1	SD
Srho_003387-T1	Srho_019104-T1	SD
Srho_003388-T1	Srho_015318-T1	SD
Srho_003388-T1	Srho_005719-T1	SD
Srho_003392-T1	Srho_015320-T1	SD
Srho_003396-T1	Srho_015323-T1	SD
Srho_003398-T1	Srho_015326-T1	SD
Srho_003399-T1	Srho_004350-T1	SD
Srho_003401-T1	Srho_015327-T1	SD
Srho_003401-T1	Srho_027249-T1	SD
Srho_003402-T1	Srho_015330-T1	SD
Srho_003404-T1	Srho_005695-T1	SD
Srho_003405-T1	Srho_015333-T1	SD
Srho_003406-T1	Srho_008310-T1	SD
Srho_003410-T1	Srho_015336-T1	SD
Srho_003411-T1	Srho_015337-T1	SD
Srho_003412-T1	Srho_015338-T1	SD
Srho_003412-T1	Srho_004344-T1	SD
Srho_003412-T1	Srho_005682-T1	SD
Srho_003415-T1	Srho_004342-T1	SD
Srho_003415-T1	Srho_019067-T1	SD
Srho_003418-T1	Srho_015344-T1	SD
Srho_003419-T1	Srho_015348-T1	SD
Srho_003419-T1	Srho_004326-T1	SD
Srho_003420-T1	Srho_005658-T1	SD
Srho_003420-T1	Srho_019049-T2	SD
Srho_003421-T1	Srho_015356-T1	SD
Srho_003425-T1	Srho_015360-T1	SD
Srho_003429-T1	Srho_015365-T1	SD
Srho_003430-T1	Srho_015366-T1	SD
Srho_003430-T1	Srho_008442-T1	SD
Srho_003431-T1	Srho_015369-T1	SD
Srho_003431-T1	Srho_026834-T1	SD
Srho_003432-T1	Srho_015370-T1	SD
Srho_003432-T1	Srho_026832-T1	SD
Srho_003433-T1	Srho_015372-T1	SD
Srho_003433-T1	Srho_026831-T1	SD
Srho_003435-T1	Srho_015373-T1	SD
Srho_003436-T1	Srho_015374-T1	SD
Srho_003436-T1	Srho_008439-T1	SD
Srho_003437-T1	Srho_004318-T1	SD
Srho_003439-T1	Srho_015375-T1	SD
Srho_003442-T1	Srho_008429-T1	SD
Srho_003443-T1	Srho_026821-T1	SD
Srho_003444-T1	Srho_015381-T1	SD
Srho_003447-T1	Srho_004308-T1	SD
Srho_003447-T1	Srho_015385-T1	SD
Srho_003448-T1	Srho_015386-T1	SD
Srho_003448-T1	Srho_008421-T1	SD
Srho_003449-T1	Srho_004306-T1	SD
Srho_003451-T1	Srho_026816-T1	SD
Srho_003454-T1	Srho_008415-T1	SD
Srho_003459-T1	Srho_004304-T1	SD
Srho_003464-T1	Srho_015388-T1	SD
Srho_003465-T1	Srho_004302-T1	SD
Srho_003466-T1	Srho_015389-T1	SD
Srho_003468-T1	Srho_015391-T1	SD
Srho_003474-T1	Srho_008399-T1	SD
Srho_003474-T1	Srho_015392-T1	SD
Srho_003475-T1	Srho_004295-T1	SD
Srho_003475-T1	Srho_008398-T1	SD
Srho_003478-T1	Srho_015393-T1	SD
Srho_003478-T1	Srho_004294-T1	SD
Srho_003480-T1	Srho_008397-T1	SD
Srho_003485-T1	Srho_015395-T1	SD
Srho_003485-T1	Srho_004292-T1	SD
Srho_003485-T1	Srho_008394-T1	SD
Srho_003488-T1	Srho_004290-T1	SD
Srho_003488-T1	Srho_008393-T1	SD
Srho_003489-T1	Srho_010101-T1	SD
Srho_003491-T1	Srho_015398-T2	SD
Srho_003493-T1	Srho_015399-T1	SD
Srho_003493-T1	Srho_008391-T1	SD
Srho_003498-T1	Srho_015403-T1	SD
Srho_003498-T1	Srho_010104-T1	SD
Srho_003499-T1	Srho_015405-T1	SD
Srho_003501-T1	Srho_010114-T1	SD
Srho_003505-T1	Srho_015411-T1	SD
Srho_003507-T1	Srho_015412-T1	SD
Srho_003507-T1	Srho_010135-T1	SD
Srho_003508-T1	Srho_008374-T1	SD
Srho_003508-T1	Srho_004283-T1	SD
Srho_003508-T1	Srho_010136-T1	SD
Srho_003512-T1	Srho_015413-T1	SD
Srho_003515-T2	Srho_015415-T1	SD
Srho_003516-T1	Srho_015416-T1	SD
Srho_003522-T1	Srho_015417-T1	SD
Srho_003524-T1	Srho_015418-T1	SD
Srho_003529-T1	Srho_004276-T1	SD
Srho_003533-T1	Srho_015423-T1	SD
Srho_003534-T1	Srho_015425-T1	SD
Srho_003543-T1	Srho_015426-T1	SD
Srho_003545-T1	Srho_015427-T2	SD
Srho_003548-T1	Srho_015430-T1	SD
Srho_003551-T1	Srho_015432-T1	SD
Srho_003561-T1	Srho_015441-T1	SD
Srho_003562-T1	Srho_007563-T1	SD
Srho_003567-T1	Srho_015446-T1	SD
Srho_003567-T1	Srho_007560-T1	SD
Srho_003571-T1	Srho_027387-T1	SD
Srho_003571-T1	Srho_027297-T1	SD
Srho_003572-T1	Srho_015450-T1	SD
Srho_003573-T1	Srho_015453-T1	SD
Srho_003577-T1	Srho_015457-T1	SD
Srho_003580-T1	Srho_015458-T1	SD
Srho_003584-T1	Srho_015461-T1	SD
Srho_003585-T1	Srho_007535-T1	SD
Srho_003591-T1	Srho_007528-T1	SD
Srho_003593-T1	Srho_015465-T1	SD
Srho_003596-T1	Srho_007522-T1	SD
Srho_003597-T1	Srho_015468-T1	SD
Srho_003597-T1	Srho_007520-T1	SD
Srho_003601-T1	Srho_015470-T1	SD
Srho_003604-T1	Srho_015473-T1	SD
Srho_003606-T1	Srho_015476-T1	SD
Srho_003607-T1	Srho_015479-T1	SD
Srho_003608-T1	Srho_015480-T1	SD
Srho_003616-T1	Srho_015488-T1	SD
Srho_003618-T1	Srho_015490-T1	SD
Srho_003621-T1	Srho_015494-T1	SD
Srho_003625-T1	Srho_015495-T1	SD
Srho_003628-T1	Srho_015496-T1	SD
Srho_003632-T1	Srho_015498-T1	SD
Srho_003633-T1	Srho_015500-T1	SD
Srho_003634-T1	Srho_015501-T1	SD
Srho_003638-T1	Srho_015503-T1	SD
Srho_003646-T1	Srho_015508-T1	SD
Srho_003648-T1	Srho_015510-T1	SD
Srho_003652-T1	Srho_018957-T1	SD
Srho_003654-T1	Srho_015513-T1	SD
Srho_003659-T1	Srho_015516-T1	SD
Srho_003659-T1	Srho_018940-T1	SD
Srho_003665-T1	Srho_018931-T1	SD
Srho_003667-T1	Srho_018930-T1	SD
Srho_003668-T1	Srho_015526-T1	SD
Srho_003675-T1	Srho_018924-T1	SD
Srho_003676-T1	Srho_015531-T2	SD
Srho_003677-T1	Srho_015532-T1	SD
Srho_003678-T1	Srho_015533-T1	SD
Srho_003679-T1	Srho_015535-T1	SD
Srho_003688-T1	Srho_015548-T1	SD
Srho_003691-T1	Srho_007651-T1	SD
Srho_003691-T1	Srho_019122-T1	SD
Srho_003693-T1	Srho_019125-T1	SD
Srho_003694-T1	Srho_007644-T1	SD
Srho_003694-T1	Srho_019128-T1	SD
Srho_003701-T1	Srho_015557-T1	SD
Srho_003702-T1	Srho_007626-T1	SD
Srho_003705-T1	Srho_019139-T1	SD
Srho_003712-T1	Srho_015561-T1	SD
Srho_003712-T1	Srho_007621-T1	SD
Srho_003713-T1	Srho_015562-T1	SD
Srho_003714-T1	Srho_019147-T1	SD
Srho_003714-T1	Srho_007617-T1	SD
Srho_003721-T1	Srho_015565-T1	SD
Srho_003721-T1	Srho_019151-T1	SD
Srho_003727-T1	Srho_007609-T1	SD
Srho_003731-T1	Srho_019166-T1	SD
Srho_003732-T1	Srho_015571-T1	SD
Srho_003732-T1	Srho_019167-T1	SD
Srho_003732-T1	Srho_007599-T1	SD
Srho_003733-T1	Srho_007597-T1	SD
Srho_003736-T1	Srho_019169-T1	SD
Srho_003736-T1	Srho_007596-T1	SD
Srho_003741-T1	Srho_019171-T1	SD
Srho_003741-T1	Srho_007593-T1	SD
Srho_003743-T1	Srho_007591-T1	SD
Srho_003744-T1	Srho_015576-T1	SD
Srho_003744-T1	Srho_007590-T1	SD
Srho_003745-T1	Srho_020379-T1	SD
Srho_003757-T1	Srho_020375-T1	SD
Srho_003757-T1	Srho_007568-T1	SD
Srho_003759-T1	Srho_015585-T1	SD
Srho_003759-T1	Srho_007567-T1	SD
Srho_003760-T1	Srho_007564-T1	SD
Srho_003760-T1	Srho_020373-T1	SD
Srho_003763-T2	Srho_015589-T1	SD
Srho_003767-T1	Srho_020362-T1	SD
Srho_003769-T1	Srho_020358-T1	SD
Srho_003775-T1	Srho_007544-T1	SD
Srho_003775-T1	Srho_020353-T1	SD
Srho_003782-T1	Srho_007529-T1	SD
Srho_003782-T1	Srho_020344-T1	SD
Srho_003784-T1	Srho_027390-T1	SD
Srho_003785-T1	Srho_015609-T1	SD
Srho_003785-T1	Srho_007527-T1	SD
Srho_003787-T1	Srho_020339-T1	SD
Srho_003793-T1	Srho_015612-T1	SD
Srho_003794-T1	Srho_007522-T1	SD
Srho_003794-T1	Srho_020338-T1	SD
Srho_003797-T1	Srho_007519-T1	SD
Srho_003797-T1	Srho_020336-T1	SD
Srho_003798-T1	Srho_015614-T1	SD
Srho_003799-T1	Srho_007518-T1	SD
Srho_003803-T1	Srho_015638-T1	SD
Srho_003805-T1	Srho_007504-T1	SD
Srho_003812-T1	Srho_007501-T1	SD
Srho_003817-T1	Srho_020320-T1	SD
Srho_003823-T1	Srho_007496-T1	SD
Srho_003823-T1	Srho_020312-T1	SD
Srho_003979-T1	Srho_007933-T1	SD
Srho_003988-T1	Srho_007948-T1	SD
Srho_003989-T1	Srho_015084-T1	SD
Srho_003990-T1	Srho_007949-T1	SD
Srho_003991-T1	Srho_007950-T1	SD
Srho_003997-T1	Srho_007969-T1	SD
Srho_003997-T1	Srho_015077-T1	SD
Srho_003998-T1	Srho_007970-T1	SD
Srho_004000-T1	Srho_015076-T1	SD
Srho_004001-T1	Srho_007972-T1	SD
Srho_004001-T1	Srho_015074-T1	SD
Srho_004006-T1	Srho_015070-T1	SD
Srho_004007-T1	Srho_007983-T1	SD
Srho_004008-T1	Srho_015065-T1	SD
Srho_004009-T1	Srho_007986-T1	SD
Srho_004009-T1	Srho_015064-T1	SD
Srho_004010-T1	Srho_015062-T1	SD
Srho_004010-T1	Srho_007988-T1	SD
Srho_004013-T1	Srho_007996-T1	SD
Srho_004014-T1	Srho_007997-T1	SD
Srho_004018-T1	Srho_008002-T1	SD
Srho_004030-T1	Srho_008018-T1	SD
Srho_004030-T1	Srho_003059-T1	SD
Srho_004053-T1	Srho_008019-T1	SD
Srho_004054-T1	Srho_008021-T1	SD
Srho_004054-T1	Srho_015042-T1	SD
Srho_004055-T1	Srho_008023-T1	SD
Srho_004056-T1	Srho_008024-T1	SD
Srho_004062-T1	Srho_008046-T1	SD
Srho_004062-T1	Srho_015024-T1	SD
Srho_004065-T1	Srho_008051-T1	SD
Srho_004071-T1	Srho_008070-T1	SD
Srho_004071-T1	Srho_015013-T1	SD
Srho_004072-T1	Srho_008071-T1	SD
Srho_004080-T1	Srho_015010-T1	SD
Srho_004081-T1	Srho_008079-T1	SD
Srho_004084-T1	Srho_008088-T1	SD
Srho_004085-T1	Srho_015130-T1	SD
Srho_004089-T1	Srho_015133-T1	SD
Srho_004091-T1	Srho_008091-T1	SD
Srho_004092-T1	Srho_027307-T1	SD
Srho_004093-T1	Srho_008092-T2	SD
Srho_004095-T1	Srho_008095-T1	SD
Srho_004098-T1	Srho_015146-T1	SD
Srho_004099-T1	Srho_015151-T1	SD
Srho_004103-T1	Srho_008128-T1	SD
Srho_004103-T1	Srho_015164-T1	SD
Srho_004104-T1	Srho_008131-T1	SD
Srho_004107-T1	Srho_008139-T1	SD
Srho_004112-T1	Srho_015170-T1	SD
Srho_004114-T1	Srho_015174-T1	SD
Srho_004123-T1	Srho_008160-T1	SD
Srho_004126-T1	Srho_008164-T1	SD
Srho_004128-T1	Srho_013134-T1	SD
Srho_004129-T1	Srho_013133-T1	SD
Srho_004131-T1	Srho_013131-T1	SD
Srho_004132-T1	Srho_008173-T1	SD
Srho_004132-T1	Srho_013129-T1	SD
Srho_004133-T1	Srho_013127-T1	SD
Srho_004134-T2	Srho_013126-T1	SD
Srho_004135-T1	Srho_013124-T1	SD
Srho_004136-T1	Srho_008176-T1	SD
Srho_004138-T1	Srho_013116-T2	SD
Srho_004139-T1	Srho_008182-T1	SD
Srho_004147-T1	Srho_008187-T1	SD
Srho_004151-T1	Srho_008211-T1	SD
Srho_004160-T1	Srho_008224-T1	SD
Srho_004196-T1	Srho_008568-T1	SD
Srho_004197-T1	Srho_008566-T1	SD
Srho_004201-T1	Srho_008558-T3	SD
Srho_004202-T1	Srho_008557-T1	SD
Srho_004209-T1	Srho_006135-T1	SD
Srho_004210-T1	Srho_008545-T1	SD
Srho_004212-T1	Srho_008534-T1	SD
Srho_004213-T1	Srho_006139-T1	SD
Srho_004214-T1	Srho_008532-T1	SD
Srho_004217-T1	Srho_008525-T2	SD
Srho_004218-T1	Srho_006161-T1	SD
Srho_004219-T1	Srho_008515-T1	SD
Srho_004219-T1	Srho_006164-T1	SD
Srho_004220-T1	Srho_006166-T1	SD
Srho_004221-T1	Srho_008506-T1	SD
Srho_004223-T1	Srho_001359-T1	SD
Srho_004224-T1	Srho_008502-T1	SD
Srho_004231-T1	Srho_008498-T1	SD
Srho_004231-T1	Srho_006177-T1	SD
Srho_004232-T1	Srho_008493-T1	SD
Srho_004233-T1	Srho_008492-T1	SD
Srho_004238-T1	Srho_008487-T1	SD
Srho_004238-T1	Srho_006187-T1	SD
Srho_004239-T1	Srho_008485-T1	SD
Srho_004250-T1	Srho_008482-T1	SD
Srho_004252-T1	Srho_008480-T1	SD
Srho_004254-T1	Srho_008475-T1	SD
Srho_004257-T1	Srho_008472-T1	SD
Srho_004258-T1	Srho_008469-T1	SD
Srho_004265-T1	Srho_008367-T1	SD
Srho_004265-T1	Srho_015431-T1	SD
Srho_004273-T1	Srho_008369-T1	SD
Srho_004279-T1	Srho_008372-T1	SD
Srho_004280-T1	Srho_015411-T1	SD
Srho_004282-T1	Srho_008373-T1	SD
Srho_004283-T1	Srho_008374-T1	SD
Srho_004288-T1	Srho_008384-T1	SD
Srho_004289-T1	Srho_008392-T1	SD
Srho_004289-T1	Srho_015396-T1	SD
Srho_004290-T1	Srho_008393-T1	SD
Srho_004292-T1	Srho_008394-T1	SD
Srho_004292-T1	Srho_015395-T1	SD
Srho_004293-T1	Srho_008396-T1	SD
Srho_004294-T1	Srho_015393-T1	SD
Srho_004295-T1	Srho_008398-T1	SD
Srho_004296-T1	Srho_008399-T1	SD
Srho_004296-T1	Srho_003474-T1	SD
Srho_004301-T1	Srho_008406-T1	SD
Srho_004308-T1	Srho_015385-T1	SD
Srho_004309-T1	Srho_008423-T1	SD
Srho_004314-T1	Srho_008434-T1	SD
Srho_004314-T1	Srho_015376-T1	SD
Srho_004317-T1	Srho_008436-T1	SD
Srho_004331-T1	Srho_015350-T1	SD
Srho_004336-T1	Srho_019061-T1	SD
Srho_004342-T1	Srho_019067-T1	SD
Srho_004343-T1	Srho_015339-T1	SD
Srho_004343-T1	Srho_019074-T1	SD
Srho_004344-T1	Srho_015338-T1	SD
Srho_004348-T1	Srho_015331-T1	SD
Srho_004358-T1	Srho_015315-T1	SD
Srho_004359-T1	Srho_019107-T1	SD
Srho_004362-T1	Srho_015301-T1	SD
Srho_004364-T1	Srho_019118-T1	SD
Srho_004371-T1	Srho_015286-T1	SD
Srho_004373-T1	Srho_019131-T1	SD
Srho_004377-T1	Srho_015275-T1	SD
Srho_004387-T1	Srho_015268-T1	SD
Srho_004460-T1	Srho_023031-T1	SD
Srho_004474-T1	Srho_023002-T1	SD
Srho_004491-T1	Srho_022973-T1	SD
Srho_004493-T1	Srho_017256-T1	SD
Srho_004494-T1	Srho_017255-T1	SD
Srho_004494-T1	Srho_022968-T1	SD
Srho_004498-T1	Srho_017251-T1	SD
Srho_004499-T1	Srho_022947-T1	SD
Srho_004502-T1	Srho_022946-T1	SD
Srho_004504-T1	Srho_017247-T1	SD
Srho_004508-T1	Srho_017243-T1	SD
Srho_004510-T1	Srho_017242-T1	SD
Srho_004512-T1	Srho_017236-T1	SD
Srho_004512-T1	Srho_022930-T1	SD
Srho_004514-T1	Srho_017214-T1	SD
Srho_004525-T1	Srho_017190-T1	SD
Srho_004526-T1	Srho_017185-T1	SD
Srho_004526-T1	Srho_013784-T1	SD
Srho_004532-T1	Srho_017174-T1	SD
Srho_004533-T1	Srho_017170-T1	SD
Srho_004534-T1	Srho_017166-T1	SD
Srho_004536-T2	Srho_017161-T1	SD
Srho_004538-T1	Srho_017158-T1	SD
Srho_004545-T1	Srho_017156-T1	SD
Srho_004549-T1	Srho_017152-T1	SD
Srho_004549-T1	Srho_013802-T1	SD
Srho_004556-T1	Srho_017143-T1	SD
Srho_004562-T1	Srho_017131-T1	SD
Srho_004564-T1	Srho_017128-T1	SD
Srho_004565-T1	Srho_017127-T1	SD
Srho_004568-T1	Srho_017124-T1	SD
Srho_004568-T1	Srho_013813-T1	SD
Srho_004572-T1	Srho_017119-T1	SD
Srho_004575-T1	Srho_017116-T1	SD
Srho_004577-T1	Srho_017110-T1	SD
Srho_004586-T1	Srho_013819-T1	SD
Srho_004587-T1	Srho_017105-T1	SD
Srho_004588-T1	Srho_017100-T1	SD
Srho_004594-T1	Srho_017089-T1	SD
Srho_004595-T2	Srho_017087-T1	SD
Srho_004597-T1	Srho_010653-T1	SD
Srho_004597-T1	Srho_002201-T1	SD
Srho_004597-T1	Srho_017079-T2	SD
Srho_004598-T1	Srho_017076-T1	SD
Srho_004599-T1	Srho_017073-T1	SD
Srho_004599-T1	Srho_024743-T1	SD
Srho_004600-T1	Srho_027065-T1	SD
Srho_004601-T1	Srho_017067-T1	SD
Srho_004601-T1	Srho_010661-T1	SD
Srho_004601-T1	Srho_023902-T1	SD
Srho_004601-T1	Srho_024745-T1	SD
Srho_004602-T1	Srho_023900-T1	SD
Srho_004603-T1	Srho_017064-T1	SD
Srho_004604-T1	Srho_017061-T1	SD
Srho_004604-T1	Srho_023897-T1	SD
Srho_004604-T1	Srho_010663-T1	SD
Srho_004605-T1	Srho_017055-T1	SD
Srho_004608-T1	Srho_013838-T1	SD
Srho_004612-T1	Srho_017049-T1	SD
Srho_004614-T1	Srho_017045-T1	SD
Srho_004614-T1	Srho_013840-T1	SD
Srho_004617-T1	Srho_017044-T1	SD
Srho_004617-T1	Srho_002219-T1	SD
Srho_004620-T2	Srho_013843-T1	SD
Srho_004621-T1	Srho_017038-T1	SD
Srho_004621-T1	Srho_013844-T1	SD
Srho_004622-T1	Srho_017034-T1	SD
Srho_004623-T1	Srho_010687-T1	SD
Srho_004624-T1	Srho_017031-T1	SD
Srho_004625-T1	Srho_023868-T1	SD
Srho_004629-T1	Srho_017023-T1	SD
Srho_004629-T1	Srho_010692-T1	SD
Srho_004631-T1	Srho_017019-T1	SD
Srho_004633-T1	Srho_017018-T1	SD
Srho_004634-T1	Srho_017016-T1	SD
Srho_004634-T1	Srho_013849-T1	SD
Srho_004636-T1	Srho_017012-T1	SD
Srho_004636-T1	Srho_023858-T1	SD
Srho_004637-T1	Srho_021166-T1	SD
Srho_004639-T1	Srho_017006-T1	SD
Srho_004639-T1	Srho_010695-T1	SD
Srho_004641-T1	Srho_021181-T1	SD
Srho_004644-T1	Srho_017002-T1	SD
Srho_004644-T1	Srho_021182-T1	SD
Srho_004647-T1	Srho_024775-T1	SD
Srho_004647-T1	Srho_023852-T1	SD
Srho_004647-T1	Srho_016992-T1	SD
Srho_004649-T1	Srho_016990-T1	SD
Srho_004650-T1	Srho_016989-T1	SD
Srho_004655-T1	Srho_016986-T1	SD
Srho_004656-T1	Srho_023677-T1	SD
Srho_004659-T1	Srho_005958-T1	SD
Srho_004659-T1	Srho_016979-T1	SD
Srho_004660-T1	Srho_016976-T1	SD
Srho_004660-T1	Srho_023684-T1	SD
Srho_004661-T1	Srho_016975-T1	SD
Srho_004661-T1	Srho_023685-T1	SD
Srho_004663-T1	Srho_016974-T1	SD
Srho_004664-T1	Srho_016969-T1	SD
Srho_004664-T1	Srho_021207-T1	SD
Srho_004668-T1	Srho_016964-T1	SD
Srho_004668-T1	Srho_021219-T1	SD
Srho_004669-T1	Srho_016962-T1	SD
Srho_004670-T1	Srho_016961-T1	SD
Srho_004670-T1	Srho_023694-T1	SD
Srho_004671-T1	Srho_016957-T1	SD
Srho_004672-T1	Srho_005947-T1	SD
Srho_004674-T1	Srho_016949-T1	SD
Srho_004674-T1	Srho_023699-T1	SD
Srho_004674-T1	Srho_013868-T1	SD
Srho_004676-T1	Srho_016944-T1	SD
Srho_004677-T1	Srho_005933-T1	SD
Srho_004679-T1	Srho_016938-T1	SD
Srho_004679-T1	Srho_021228-T1	SD
Srho_004680-T1	Srho_016936-T1	SD
Srho_004682-T1	Srho_016921-T1	SD
Srho_004683-T1	Srho_005922-T1	SD
Srho_004683-T1	Srho_021239-T1	SD
Srho_004684-T1	Srho_021243-T1	SD
Srho_004684-T1	Srho_005920-T1	SD
Srho_004685-T1	Srho_016917-T1	SD
Srho_004685-T1	Srho_023722-T1	SD
Srho_004687-T1	Srho_005914-T1	SD
Srho_004687-T1	Srho_010846-T1	SD
Srho_004688-T1	Srho_010844-T1	SD
Srho_004689-T2	Srho_013880-T1	SD
Srho_004690-T3	Srho_010843-T1	SD
Srho_004690-T3	Srho_023729-T1	SD
Srho_004692-T1	Srho_002321-T1	SD
Srho_004692-T1	Srho_005911-T2	SD
Srho_004693-T1	Srho_016912-T1	SD
Srho_004696-T1	Srho_002329-T1	SD
Srho_004700-T1	Srho_016905-T1	SD
Srho_004700-T1	Srho_023737-T1	SD
Srho_004703-T1	Srho_023741-T1	SD
Srho_004703-T1	Srho_005891-T1	SD
Srho_004704-T1	Srho_016904-T1	SD
Srho_004704-T1	Srho_013886-T1	SD
Srho_004705-T1	Srho_005889-T1	SD
Srho_004706-T1	Srho_016899-T1	SD
Srho_004706-T1	Srho_013887-T1	SD
Srho_004707-T1	Srho_016897-T1	SD
Srho_004711-T1	Srho_016895-T1	SD
Srho_004712-T1	Srho_016894-T2	SD
Srho_004712-T1	Srho_013889-T1	SD
Srho_004714-T1	Srho_010813-T1	SD
Srho_004716-T1	Srho_016041-T1	SD
Srho_004719-T1	Srho_016039-T1	SD
Srho_004720-T1	Srho_016038-T1	SD
Srho_004720-T1	Srho_023756-T1	SD
Srho_004721-T1	Srho_016033-T1	SD
Srho_004724-T1	Srho_016026-T1	SD
Srho_004725-T1	Srho_016023-T1	SD
Srho_004726-T1	Srho_016016-T1	SD
Srho_004729-T1	Srho_016015-T1	SD
Srho_004731-T1	Srho_016011-T1	SD
Srho_004733-T1	Srho_016005-T1	SD
Srho_004733-T1	Srho_010792-T1	SD
Srho_004734-T1	Srho_016004-T1	SD
Srho_004738-T1	Srho_015999-T1	SD
Srho_004746-T1	Srho_010778-T1	SD
Srho_004747-T1	Srho_015994-T1	SD
Srho_004748-T1	Srho_010769-T1	SD
Srho_004755-T1	Srho_015983-T1	SD
Srho_004756-T1	Srho_015982-T1	SD
Srho_004756-T1	Srho_010758-T1	SD
Srho_004758-T1	Srho_015976-T1	SD
Srho_004760-T1	Srho_015973-T1	SD
Srho_004761-T1	Srho_015968-T1	SD
Srho_004762-T1	Srho_002402-T1	SD
Srho_004763-T1	Srho_002404-T1	SD
Srho_004766-T1	Srho_015962-T1	SD
Srho_004767-T1	Srho_015961-T1	SD
Srho_004769-T1	Srho_010735-T1	SD
Srho_004772-T1	Srho_015954-T1	SD
Srho_004772-T1	Srho_005832-T1	SD
[truncated: 44,116 more rows]

## Sheet: Table S6 gene dup - unique gene
gene	type
Srho_000001-T1	SD
Srho_000002-T1	SD
Srho_000003-T1	SD
Srho_000011-T1	SD
Srho_000012-T1	SD
Srho_000013-T1	SD
Srho_000014-T1	SD
Srho_000015-T1	SD
Srho_000016-T1	SD
Srho_000019-T1	SD
Srho_000020-T1	SD
Srho_000021-T1	SD
Srho_000027-T1	SD
Srho_000029-T1	SD
Srho_000039-T1	SD
Srho_000046-T1	SD
Srho_000052-T1	SD
Srho_000077-T1	SD
Srho_000089-T1	SD
Srho_000096-T1	SD
Srho_000098-T1	SD
Srho_000101-T1	SD
Srho_000103-T1	SD
Srho_000104-T1	SD
Srho_000109-T1	SD
Srho_000110-T2	SD
Srho_000114-T1	SD
Srho_000118-T1	SD
Srho_000123-T1	SD
Srho_000128-T1	SD
Srho_000132-T1	SD
Srho_000136-T1	SD
Srho_000154-T1	SD
Srho_000159-T1	SD
Srho_000173-T1	SD
Srho_000174-T1	SD
Srho_000177-T1	SD
Srho_000178-T1	SD
Srho_000179-T1	SD
Srho_000186-T1	SD
Srho_000187-T1	SD
Srho_000190-T1	SD
Srho_000191-T1	SD
Srho_000193-T1	SD
Srho_000194-T1	SD
Srho_000200-T1	SD
Srho_000209-T1	SD
Srho_000213-T1	SD
Srho_000217-T1	SD
Srho_000221-T1	SD
Srho_000223-T1	SD
Srho_000226-T1	SD
Srho_000227-T1	SD
Srho_000228-T1	SD
Srho_000232-T1	SD
Srho_000233-T1	SD
Srho_000235-T1	SD
Srho_000239-T1	SD
Srho_000240-T1	SD
Srho_000241-T1	SD
Srho_000244-T1	SD
Srho_000245-T1	SD
Srho_000246-T1	SD
Srho_000247-T3	SD
Srho_000248-T1	SD
Srho_000249-T1	SD
Srho_000251-T1	SD
Srho_000252-T1	SD
Srho_000253-T1	SD
Srho_000254-T1	SD
Srho_000258-T1	SD
Srho_000261-T1	SD
Srho_000262-T1	SD
Srho_000273-T1	SD
Srho_000276-T1	SD
Srho_000277-T1	SD
Srho_000286-T1	SD
Srho_000288-T1	SD
Srho_000289-T1	SD
Srho_000294-T1	SD
Srho_000296-T1	SD
Srho_000298-T2	SD
Srho_000301-T1	SD
Srho_000302-T1	SD
Srho_000303-T1	SD
Srho_000304-T1	SD
Srho_000306-T1	SD
Srho_000308-T1	SD
Srho_000309-T1	SD
Srho_000317-T1	SD
Srho_000318-T1	SD
Srho_000320-T1	SD
Srho_000321-T1	SD
Srho_000322-T1	SD
Srho_000325-T1	SD
Srho_000329-T1	SD
Srho_000331-T1	SD
Srho_000332-T1	SD
Srho_000335-T1	SD
Srho_000337-T1	SD
Srho_000339-T1	SD
Srho_000342-T1	SD
Srho_000343-T1	SD
Srho_000345-T1	SD
Srho_000347-T1	SD
Srho_000350-T1	SD
Srho_000351-T1	SD
Srho_000360-T1	SD
Srho_000361-T1	SD
Srho_000363-T1	SD
Srho_000366-T1	SD
Srho_000368-T1	SD
Srho_000369-T1	SD
Srho_000370-T1	SD
Srho_000372-T1	SD
Srho_000374-T1	SD
Srho_000379-T1	SD
Srho_000381-T1	SD
Srho_000382-T1	SD
Srho_000383-T1	SD
Srho_000385-T1	SD
Srho_000386-T1	SD
Srho_000387-T1	SD
Srho_000389-T1	SD
Srho_000394-T1	SD
Srho_000398-T1	SD
Srho_000401-T1	SD
Srho_000407-T1	SD
Srho_000410-T1	SD
Srho_000412-T1	SD
Srho_000416-T1	SD
Srho_000417-T1	SD
Srho_000418-T1	SD
Srho_000419-T1	SD
Srho_000422-T1	SD
Srho_000429-T1	SD
Srho_000430-T1	SD
Srho_000433-T1	SD
Srho_000434-T1	SD
Srho_000437-T1	SD
Srho_000439-T4	SD
Srho_000440-T1	SD
Srho_000441-T1	SD
Srho_000444-T1	SD
Srho_000445-T1	SD
Srho_000448-T1	SD
Srho_000449-T1	SD
Srho_000450-T1	SD
Srho_000451-T1	SD
Srho_000458-T1	SD
Srho_000461-T3	SD
Srho_000464-T1	SD
Srho_000468-T1	SD
Srho_000471-T1	SD
Srho_000472-T1	SD
Srho_000473-T1	SD
Srho_000476-T1	SD
Srho_000478-T1	SD
Srho_000483-T1	SD
Srho_000486-T1	SD
Srho_000487-T1	SD
Srho_000488-T1	SD
Srho_000489-T1	SD
Srho_000492-T1	SD
Srho_000493-T1	SD
Srho_000494-T1	SD
Srho_000496-T1	SD
Srho_000500-T1	SD
Srho_000503-T1	SD
Srho_000504-T1	SD
Srho_000509-T1	SD
Srho_000511-T1	SD
Srho_000512-T1	SD
Srho_000513-T2	SD
Srho_000514-T1	SD
Srho_000515-T1	SD
Srho_000523-T1	SD
Srho_000528-T1	SD
Srho_000529-T2	SD
Srho_000530-T1	SD
Srho_000531-T1	SD
Srho_000533-T1	SD
Srho_000534-T1	SD
Srho_000535-T1	SD
Srho_000536-T1	SD
Srho_000537-T1	SD
Srho_000538-T1	SD
Srho_000539-T1	SD
Srho_000540-T1	SD
Srho_000541-T1	SD
Srho_000544-T1	SD
Srho_000546-T1	SD
Srho_000547-T1	SD
Srho_000549-T1	SD
Srho_000550-T1	SD
Srho_000551-T1	SD
Srho_000552-T1	SD
Srho_000554-T1	SD
Srho_000557-T1	SD
Srho_000558-T1	SD
Srho_000560-T1	SD
Srho_000562-T1	SD
Srho_000564-T2	SD
Srho_000568-T1	SD
Srho_000569-T1	SD
Srho_000571-T1	SD
Srho_000572-T1	SD
Srho_000573-T1	SD
Srho_000575-T1	SD
Srho_000579-T1	SD
Srho_000581-T1	SD
Srho_000582-T1	SD
Srho_000583-T1	SD
Srho_000584-T1	SD
Srho_000585-T1	SD
Srho_000594-T1	SD
Srho_000596-T1	SD
Srho_000597-T1	SD
Srho_000602-T1	SD
Srho_000604-T1	SD
Srho_000606-T1	SD
Srho_000611-T1	SD
Srho_000616-T1	SD
Srho_000620-T1	SD
Srho_000631-T1	SD
Srho_000632-T1	SD
Srho_000634-T1	SD
Srho_000635-T1	SD
Srho_000636-T1	SD
Srho_000638-T1	SD
Srho_000639-T1	SD
Srho_000640-T1	SD
Srho_000642-T1	SD
Srho_000646-T1	SD
Srho_000648-T1	SD
Srho_000652-T1	SD
Srho_000657-T1	SD
Srho_000659-T1	SD
Srho_000660-T1	SD
Srho_000665-T1	SD
Srho_000668-T1	SD
Srho_000673-T1	SD
Srho_000675-T1	SD
Srho_000677-T1	SD
Srho_000679-T1	SD
Srho_000685-T1	SD
Srho_000686-T1	SD
Srho_000692-T1	SD
Srho_000694-T1	SD
Srho_000697-T1	SD
Srho_000698-T1	SD
Srho_000718-T1	SD
Srho_000725-T1	SD
Srho_000731-T1	SD
Srho_000733-T1	SD
Srho_000736-T1	SD
Srho_000741-T1	SD
Srho_000744-T1	SD
Srho_000749-T1	SD
Srho_000789-T1	SD
Srho_000790-T1	SD
Srho_000793-T1	SD
Srho_000795-T1	SD
Srho_000797-T1	SD
Srho_000800-T1	SD
Srho_000812-T1	SD
Srho_000814-T1	SD
Srho_000820-T1	SD
Srho_000822-T2	SD
Srho_000828-T2	SD
Srho_000829-T1	SD
Srho_000835-T1	SD
Srho_000837-T1	SD
Srho_000838-T1	SD
Srho_000840-T1	SD
Srho_000844-T1	SD
Srho_000846-T1	SD
Srho_000848-T1	SD
Srho_000850-T1	SD
Srho_000852-T1	SD
Srho_000854-T1	SD
Srho_000857-T1	SD
Srho_000858-T1	SD
Srho_000860-T1	SD
Srho_000861-T1	SD
Srho_000862-T1	SD
Srho_000865-T1	SD
Srho_000867-T1	SD
Srho_000872-T1	SD
Srho_000873-T1	SD
Srho_000881-T1	SD
Srho_000891-T1	SD
Srho_000896-T1	SD
Srho_000908-T1	SD
Srho_000915-T1	SD
Srho_000921-T1	SD
Srho_000923-T1	SD
Srho_000931-T1	SD
Srho_000933-T1	SD
Srho_000934-T1	SD
Srho_000939-T1	SD
Srho_000941-T1	SD
Srho_000946-T1	SD
Srho_000949-T1	SD
Srho_000952-T1	SD
Srho_000953-T1	SD
Srho_000954-T1	SD
Srho_000955-T1	SD
Srho_000956-T1	SD
Srho_000958-T1	SD
Srho_000959-T1	SD
Srho_000960-T1	SD
Srho_000961-T1	SD
Srho_000970-T1	SD
Srho_001155-T1	SD
Srho_001161-T1	SD
Srho_001164-T1	SD
Srho_001168-T1	SD
Srho_001169-T1	SD
Srho_001170-T1	SD
Srho_001174-T1	SD
Srho_001177-T1	SD
Srho_001195-T1	SD
Srho_001211-T1	SD
Srho_001212-T1	SD
Srho_001213-T1	SD
Srho_001226-T1	SD
Srho_001230-T1	SD
Srho_001231-T1	SD
Srho_001234-T1	SD
Srho_001235-T1	SD
Srho_001236-T1	SD
Srho_001237-T2	SD
Srho_001240-T1	SD
Srho_001243-T1	SD
Srho_001253-T1	SD
Srho_001256-T1	SD
Srho_001264-T1	SD
Srho_001267-T1	SD
Srho_001271-T1	SD
Srho_001277-T1	SD
Srho_001278-T1	SD
Srho_001283-T1	SD
Srho_001285-T1	SD
Srho_001289-T1	SD
Srho_001296-T1	SD
Srho_001298-T1	SD
Srho_001300-T1	SD
Srho_001301-T1	SD
Srho_001302-T1	SD
Srho_001306-T1	SD
Srho_001307-T1	SD
Srho_001308-T1	SD
Srho_001309-T2	SD
Srho_001314-T1	SD
Srho_001315-T1	SD
Srho_001316-T1	SD
Srho_001318-T1	SD
Srho_001319-T1	SD
Srho_001321-T1	SD
Srho_001322-T1	SD
Srho_001324-T1	SD
Srho_001327-T1	SD
Srho_001329-T2	SD
Srho_001331-T1	SD
Srho_001332-T1	SD
Srho_001333-T1	SD
Srho_001335-T1	SD
Srho_001336-T1	SD
Srho_001338-T1	SD
Srho_001339-T1	SD
Srho_001345-T1	SD
Srho_001347-T1	SD
Srho_001351-T1	SD
Srho_001353-T1	SD
Srho_001356-T1	SD
Srho_001358-T1	SD
Srho_001359-T1	SD
Srho_001360-T1	SD
Srho_001362-T1	SD
Srho_001363-T1	SD
Srho_001364-T1	SD
Srho_001368-T1	SD
Srho_001371-T1	SD
Srho_001372-T1	SD
Srho_001374-T1	SD
Srho_001375-T1	SD
Srho_001377-T1	SD
Srho_001381-T1	SD
Srho_001382-T1	SD
Srho_001383-T1	SD
Srho_001392-T1	SD
Srho_001393-T1	SD
Srho_001394-T1	SD
Srho_001398-T1	SD
Srho_001399-T1	SD
Srho_001400-T1	SD
Srho_001403-T1	SD
Srho_001407-T1	SD
Srho_001409-T1	SD
Srho_001413-T1	SD
Srho_001414-T1	SD
Srho_001416-T1	SD
Srho_001417-T2	SD
Srho_001420-T1	SD
Srho_001421-T1	SD
Srho_001426-T1	SD
Srho_001428-T1	SD
Srho_001429-T1	SD
Srho_001430-T1	SD
Srho_001431-T1	SD
Srho_001432-T1	SD
Srho_001433-T1	SD
Srho_001434-T1	SD
Srho_001435-T1	SD
Srho_001437-T1	SD
Srho_001438-T1	SD
Srho_001442-T1	SD
Srho_001443-T1	SD
Srho_001447-T1	SD
Srho_001449-T1	SD
Srho_001451-T1	SD
Srho_001456-T1	SD
Srho_001458-T1	SD
Srho_001461-T1	SD
Srho_001463-T1	SD
Srho_001465-T1	SD
Srho_001469-T1	SD
Srho_001472-T1	SD
Srho_001473-T1	SD
Srho_001483-T1	SD
Srho_001485-T1	SD
Srho_001490-T1	SD
Srho_001491-T1	SD
Srho_001494-T1	SD
Srho_001498-T1	SD
Srho_001499-T1	SD
Srho_001502-T1	SD
Srho_001503-T1	SD
Srho_001504-T1	SD
Srho_001507-T1	SD
Srho_001513-T1	SD
Srho_001515-T1	SD
Srho_001517-T1	SD
Srho_001519-T1	SD
Srho_001522-T1	SD
Srho_001525-T1	SD
Srho_001529-T1	SD
Srho_001536-T1	SD
Srho_001538-T1	SD
Srho_001546-T1	SD
Srho_001550-T1	SD
Srho_001551-T1	SD
Srho_001552-T1	SD
Srho_001554-T1	SD
Srho_001555-T1	SD
Srho_001557-T1	SD
Srho_001558-T1	SD
Srho_001561-T1	SD
Srho_001562-T1	SD
Srho_001568-T1	SD
Srho_001569-T1	SD
Srho_001571-T1	SD
Srho_001574-T1	SD
Srho_001575-T1	SD
Srho_001576-T1	SD
Srho_001579-T1	SD
Srho_001581-T1	SD
Srho_001584-T1	SD
Srho_001587-T1	SD
Srho_001588-T1	SD
Srho_001589-T1	SD
Srho_001591-T1	SD
Srho_001597-T1	SD
Srho_001603-T1	SD
Srho_001604-T1	SD
Srho_001606-T1	SD
Srho_001610-T1	SD
Srho_001611-T1	SD
Srho_001614-T1	SD
Srho_001619-T1	SD
Srho_001620-T1	SD
Srho_001628-T1	SD
Srho_001631-T1	SD
Srho_001634-T1	SD
Srho_001639-T1	SD
Srho_001644-T1	SD
Srho_001647-T1	SD
Srho_001653-T1	SD
Srho_001659-T1	SD
Srho_001668-T1	SD
Srho_001676-T1	SD
Srho_001677-T1	SD
Srho_001678-T1	SD
Srho_001683-T1	SD
Srho_001685-T1	SD
Srho_001686-T1	SD
Srho_001692-T1	SD
Srho_001694-T1	SD
Srho_001695-T1	SD
Srho_001697-T1	SD
Srho_001698-T1	SD
Srho_001702-T1	SD
Srho_001704-T1	SD
Srho_001705-T1	SD
Srho_001706-T1	SD
Srho_001707-T1	SD
Srho_001709-T1	SD
Srho_001712-T1	SD
Srho_001714-T1	SD
Srho_001715-T1	SD
Srho_001718-T1	SD
Srho_001720-T1	SD
Srho_001721-T1	SD
Srho_001724-T1	SD
Srho_001725-T1	SD
Srho_001726-T1	SD
Srho_001735-T1	SD
Srho_001743-T1	SD
Srho_001748-T1	SD
Srho_001750-T1	SD
Srho_001752-T1	SD
Srho_001753-T1	SD
Srho_001755-T1	SD
Srho_001756-T1	SD
Srho_001760-T1	SD
Srho_001762-T1	SD
Srho_001763-T1	SD
Srho_001765-T1	SD
Srho_001776-T1	SD
Srho_001778-T1	SD
Srho_001781-T1	SD
Srho_001784-T1	SD
Srho_001785-T1	SD
Srho_001786-T1	SD
Srho_001789-T1	SD
Srho_001790-T1	SD
Srho_001793-T1	SD
Srho_001794-T1	SD
Srho_001795-T1	SD
Srho_001797-T1	SD
Srho_001798-T1	SD
Srho_001803-T1	SD
Srho_001806-T1	SD
Srho_001808-T1	SD
Srho_001809-T1	SD
Srho_001810-T1	SD
Srho_001811-T1	SD
Srho_001813-T1	SD
Srho_001815-T1	SD
Srho_001820-T1	SD
Srho_001822-T1	SD
Srho_001827-T1	SD
Srho_001828-T1	SD
Srho_001832-T1	SD
Srho_001834-T1	SD
Srho_001836-T1	SD
Srho_001838-T1	SD
Srho_001842-T2	SD
Srho_001856-T1	SD
Srho_001861-T1	SD
Srho_001882-T1	SD
Srho_001894-T1	SD
Srho_001895-T1	SD
Srho_001897-T1	SD
Srho_001898-T1	SD
Srho_001902-T1	SD
Srho_001912-T1	SD
Srho_001914-T1	SD
Srho_001917-T1	SD
Srho_001936-T1	SD
Srho_001956-T1	SD
Srho_001960-T1	SD
Srho_001964-T1	SD
Srho_001989-T1	SD
Srho_002004-T1	SD
Srho_002014-T1	SD
Srho_002024-T1	SD
Srho_002026-T1	SD
Srho_002048-T1	SD
Srho_002049-T1	SD
Srho_002051-T1	SD
Srho_002053-T1	SD
Srho_002058-T1	SD
Srho_002065-T1	SD
Srho_002066-T1	SD
Srho_002079-T1	SD
Srho_002080-T1	SD
Srho_002081-T1	SD
Srho_002084-T1	SD
Srho_002087-T1	SD
Srho_002101-T1	SD
Srho_002103-T2	SD
Srho_002106-T1	SD
Srho_002108-T1	SD
Srho_002113-T1	SD
Srho_002117-T1	SD
Srho_002119-T1	SD
Srho_002122-T1	SD
Srho_002130-T1	SD
Srho_002133-T2	SD
Srho_002138-T1	SD
Srho_002140-T1	SD
Srho_002141-T2	SD
Srho_002142-T1	SD
Srho_002148-T1	SD
Srho_002149-T1	SD
Srho_002150-T3	SD
Srho_002151-T1	SD
Srho_002153-T1	SD
Srho_002156-T1	SD
Srho_002157-T1	SD
Srho_002158-T1	SD
Srho_002168-T1	SD
Srho_002169-T1	SD
Srho_002170-T1	SD
Srho_002174-T1	SD
Srho_002175-T1	SD
Srho_002177-T1	SD
Srho_002179-T1	SD
Srho_002180-T1	SD
Srho_002183-T1	SD
Srho_002184-T1	SD
Srho_002187-T1	SD
Srho_002189-T1	SD
Srho_002190-T1	SD
Srho_002191-T1	SD
Srho_002193-T1	SD
Srho_002195-T1	SD
Srho_002197-T1	SD
Srho_002198-T1	SD
Srho_002200-T1	SD
Srho_002201-T1	SD
Srho_002202-T1	SD
Srho_002203-T1	SD
Srho_002204-T1	SD
Srho_002207-T1	SD
Srho_002209-T1	SD
Srho_002210-T1	SD
Srho_002211-T1	SD
Srho_002217-T1	SD
Srho_002218-T1	SD
Srho_002223-T1	SD
Srho_002226-T1	SD
Srho_002228-T1	SD
Srho_002231-T2	SD
Srho_002232-T1	SD
Srho_002233-T1	SD
Srho_002234-T1	SD
Srho_002238-T1	SD
Srho_002239-T1	SD
Srho_002240-T1	SD
Srho_002241-T1	SD
Srho_002242-T1	SD
Srho_002244-T1	SD
Srho_002245-T1	SD
Srho_002248-T1	SD
Srho_002250-T2	SD
Srho_002252-T1	SD
Srho_002253-T1	SD
Srho_002255-T1	SD
Srho_002257-T1	SD
Srho_002258-T1	SD
Srho_002261-T2	SD
Srho_002262-T1	SD
Srho_002264-T1	SD
Srho_002265-T1	SD
Srho_002266-T1	SD
Srho_002267-T1	SD
Srho_002269-T1	SD
Srho_002276-T2	SD
Srho_002279-T1	SD
Srho_002281-T1	SD
Srho_002286-T1	SD
Srho_002287-T1	SD
Srho_002293-T1	SD
Srho_002296-T1	SD
Srho_002299-T1	SD
Srho_002303-T1	SD
Srho_002304-T1	SD
Srho_002305-T1	SD
Srho_002307-T1	SD
Srho_002308-T3	SD
Srho_002309-T1	SD
Srho_002311-T1	SD
Srho_002314-T1	SD
Srho_002317-T1	SD
Srho_002318-T1	SD
Srho_002320-T2	SD
Srho_002321-T1	SD
Srho_002323-T1	SD
Srho_002328-T1	SD
Srho_002330-T1	SD
Srho_002334-T1	SD
Srho_002335-T1	SD
Srho_002339-T1	SD
Srho_002340-T1	SD
Srho_002341-T1	SD
Srho_002342-T1	SD
Srho_002343-T1	SD
Srho_002344-T1	SD
Srho_002345-T1	SD
Srho_002346-T1	SD
Srho_002347-T2	SD
Srho_002348-T1	SD
Srho_002352-T1	SD
Srho_002355-T1	SD
Srho_002360-T1	SD
Srho_002361-T1	SD
Srho_002363-T1	SD
Srho_002364-T1	SD
Srho_002366-T1	SD
Srho_002367-T1	SD
Srho_002368-T1	SD
Srho_002369-T3	SD
Srho_002370-T1	SD
Srho_002375-T1	SD
Srho_002379-T1	SD
Srho_002380-T1	SD
Srho_002382-T1	SD
Srho_002383-T1	SD
Srho_002387-T1	SD
Srho_002388-T1	SD
Srho_002392-T1	SD
Srho_002396-T1	SD
Srho_002398-T1	SD
Srho_002399-T2	SD
Srho_002400-T1	SD
Srho_002402-T1	SD
Srho_002411-T1	SD
Srho_002413-T1	SD
Srho_002414-T1	SD
Srho_002417-T2	SD
Srho_002418-T1	SD
Srho_002420-T1	SD
Srho_002426-T1	SD
Srho_002434-T1	SD
Srho_002435-T1	SD
Srho_002437-T1	SD
Srho_002439-T1	SD
Srho_002440-T1	SD
Srho_002443-T1	SD
Srho_002444-T1	SD
Srho_002445-T1	SD
Srho_002446-T1	SD
Srho_002447-T1	SD
Srho_002448-T1	SD
Srho_002450-T1	SD
Srho_002451-T1	SD
Srho_002452-T1	SD
Srho_002458-T1	SD
Srho_002459-T1	SD
Srho_002460-T1	SD
Srho_002463-T1	SD
Srho_002464-T1	SD
Srho_002470-T1	SD
Srho_002471-T1	SD
Srho_002475-T1	SD
Srho_002476-T1	SD
Srho_002477-T1	SD
Srho_002480-T1	SD
Srho_002481-T1	SD
Srho_002484-T1	SD
Srho_002485-T1	SD
Srho_002486-T1	SD
Srho_002487-T2	SD
Srho_002489-T1	SD
Srho_002490-T1	SD
Srho_002492-T1	SD
Srho_002493-T1	SD
Srho_002496-T1	SD
Srho_002521-T1	SD
Srho_002522-T1	SD
Srho_002523-T1	SD
Srho_002529-T1	SD
Srho_002535-T1	SD
Srho_002537-T1	SD
Srho_002553-T1	SD
Srho_002555-T1	SD
Srho_002558-T1	SD
Srho_002560-T1	SD
Srho_002561-T1	SD
Srho_002564-T1	SD
Srho_002568-T1	SD
Srho_002569-T1	SD
Srho_002570-T1	SD
Srho_002571-T1	SD
Srho_002572-T1	SD
Srho_002577-T2	SD
Srho_002579-T1	SD
Srho_002580-T1	SD
Srho_002581-T1	SD
Srho_002582-T1	SD
Srho_002583-T2	SD
Srho_002588-T1	SD
Srho_002593-T1	SD
Srho_002595-T1	SD
Srho_002597-T1	SD
Srho_002604-T1	SD
Srho_002610-T1	SD
Srho_002611-T1	SD
Srho_002616-T1	SD
Srho_002617-T1	SD
Srho_002619-T1	SD
Srho_002620-T1	SD
Srho_002628-T1	SD
Srho_002629-T1	SD
Srho_002635-T1	SD
Srho_002639-T1	SD
Srho_002640-T1	SD
Srho_002642-T1	SD
Srho_002650-T1	SD
Srho_002652-T1	SD
Srho_002654-T1	SD
Srho_002655-T1	SD
Srho_002656-T1	SD
Srho_002659-T1	SD
Srho_002669-T1	SD
Srho_002671-T1	SD
Srho_002674-T1	SD
Srho_002675-T1	SD
Srho_002676-T1	SD
Srho_002677-T2	SD
Srho_002678-T1	SD
Srho_002685-T1	SD
Srho_002687-T1	SD
Srho_002689-T1	SD
Srho_002696-T1	SD
Srho_002697-T1	SD
Srho_002701-T1	SD
Srho_002702-T1	SD
Srho_002705-T1	SD
Srho_002709-T1	SD
Srho_002711-T1	SD
Srho_002712-T1	SD
Srho_002714-T1	SD
Srho_002715-T1	SD
Srho_002716-T1	SD
Srho_002718-T1	SD
Srho_002720-T1	SD
Srho_002721-T1	SD
Srho_002722-T1	SD
Srho_002723-T1	SD
Srho_002724-T1	SD
Srho_002725-T1	SD
Srho_002726-T1	SD
Srho_002727-T1	SD
Srho_002728-T1	SD
Srho_002729-T1	SD
Srho_002733-T1	SD
Srho_002734-T1	SD
Srho_002739-T1	SD
Srho_002740-T1	SD
Srho_002743-T1	SD
Srho_002745-T1	SD
Srho_002749-T1	SD
Srho_002751-T1	SD
Srho_002753-T1	SD
Srho_002758-T1	SD
Srho_002760-T1	SD
Srho_002761-T1	SD
Srho_002763-T1	SD
Srho_002765-T1	SD
Srho_002767-T1	SD
Srho_002768-T1	SD
Srho_002769-T1	SD
Srho_002770-T1	SD
Srho_002775-T1	SD
Srho_002781-T1	SD
Srho_002782-T1	SD
Srho_002783-T2	SD
Srho_002785-T1	SD
Srho_002786-T1	SD
Srho_002790-T1	SD
Srho_002798-T1	SD
Srho_002799-T1	SD
Srho_002801-T1	SD
Srho_002802-T1	SD
Srho_002803-T1	SD
Srho_002805-T1	SD
Srho_002810-T1	SD
Srho_002811-T1	SD
Srho_002813-T1	SD
Srho_002816-T1	SD
Srho_002819-T1	SD
Srho_002822-T1	SD
Srho_002825-T1	SD
Srho_002832-T1	SD
Srho_002834-T1	SD
Srho_002835-T1	SD
Srho_002836-T1	SD
Srho_002837-T1	SD
Srho_002838-T1	SD
Srho_002839-T1	SD
Srho_002840-T1	SD
Srho_002843-T1	SD
Srho_002845-T1	SD
Srho_002847-T1	SD
Srho_002848-T1	SD
Srho_002850-T1	SD
Srho_002851-T1	SD
Srho_002853-T1	SD
Srho_002855-T1	SD
Srho_002859-T1	SD
Srho_002862-T1	SD
Srho_002864-T1	SD
Srho_002867-T1	SD
Srho_002870-T1	SD
Srho_002872-T1	SD
Srho_002873-T1	SD
Srho_002874-T1	SD
Srho_002878-T1	SD
Srho_002879-T1	SD
Srho_002880-T1	SD
Srho_002881-T1	SD
Srho_002882-T2	SD
Srho_002883-T1	SD
Srho_002885-T1	SD
Srho_002886-T1	SD
Srho_002889-T1	SD
Srho_002896-T1	SD
Srho_002898-T1	SD
Srho_002899-T1	SD
Srho_002904-T1	SD
Srho_002906-T1	SD
Srho_002908-T1	SD
Srho_002910-T1	SD
Srho_002912-T1	SD
Srho_002915-T1	SD
Srho_002918-T1	SD
Srho_002920-T1	SD
Srho_002921-T1	SD
Srho_002922-T1	SD
Srho_002923-T1	SD
Srho_002924-T1	SD
Srho_002926-T1	SD
Srho_002927-T1	SD
Srho_002928-T1	SD
Srho_002929-T1	SD
Srho_002934-T3	SD
Srho_002936-T1	SD
Srho_002937-T1	SD
Srho_002938-T1	SD
Srho_002944-T1	SD
Srho_002945-T1	SD
Srho_002947-T1	SD
Srho_002950-T1	SD
Srho_002952-T1	SD
Srho_002953-T1	SD
Srho_002958-T1	SD
Srho_002959-T1	SD
Srho_002961-T1	SD
Srho_002962-T1	SD
Srho_002963-T1	SD
Srho_002965-T1	SD
Srho_002966-T1	SD
Srho_002967-T1	SD
Srho_002972-T1	SD
Srho_002978-T1	SD
Srho_002990-T1	SD
Srho_002992-T1	SD
Srho_002994-T1	SD
Srho_002995-T1	SD
Srho_002999-T1	SD
Srho_003000-T1	SD
Srho_003001-T1	SD
Srho_003003-T1	SD
Srho_003005-T3	SD
Srho_003006-T1	SD
Srho_003007-T1	SD
Srho_003008-T1	SD
Srho_003009-T1	SD
Srho_003013-T1	SD
Srho_003016-T1	SD
Srho_003029-T1	SD
Srho_003032-T1	SD
Srho_003033-T1	SD
Srho_003035-T1	SD
Srho_003036-T1	SD
Srho_003037-T1	SD
Srho_003039-T1	SD
Srho_003041-T1	SD
Srho_003044-T1	SD
Srho_003051-T1	SD
Srho_003054-T1	SD
Srho_003055-T1	SD
Srho_003056-T1	SD
Srho_003058-T1	SD
Srho_003059-T1	SD
Srho_003060-T1	SD
Srho_003062-T1	SD
Srho_003064-T1	SD
Srho_003066-T1	SD
Srho_003067-T1	SD
Srho_003069-T1	SD
Srho_003070-T1	SD
Srho_003074-T1	SD
Srho_003078-T1	SD
Srho_003079-T1	SD
Srho_003080-T1	SD
Srho_003081-T1	SD
Srho_003083-T1	SD
Srho_003084-T1	SD
Srho_003085-T1	SD
Srho_003086-T1	SD
Srho_003087-T1	SD
Srho_003088-T1	SD
Srho_003092-T1	SD
Srho_003093-T1	SD
Srho_003094-T1	SD
Srho_003096-T1	SD
Srho_003099-T1	SD
Srho_003100-T1	SD
Srho_003101-T1	SD
Srho_003102-T1	SD
Srho_003103-T1	SD
Srho_003105-T1	SD
Srho_003108-T1	SD
Srho_003110-T1	SD
Srho_003113-T1	SD
Srho_003118-T1	SD
Srho_003119-T1	SD
Srho_003121-T1	SD
Srho_003122-T1	SD
Srho_003124-T1	SD
Srho_003126-T1	SD
Srho_003128-T1	SD
Srho_003130-T1	SD
Srho_003131-T1	SD
Srho_003133-T1	SD
Srho_003135-T1	SD
Srho_003138-T1	SD
Srho_003139-T1	SD
Srho_003141-T1	SD
Srho_003143-T2	SD
Srho_003144-T1	SD
Srho_003151-T1	SD
Srho_003153-T1	SD
Srho_003154-T1	SD
Srho_003157-T1	SD
Srho_003159-T1	SD
Srho_003162-T1	SD
Srho_003173-T1	SD
Srho_003175-T2	SD
Srho_003177-T1	SD
Srho_003178-T1	SD
Srho_003179-T1	SD
Srho_003180-T1	SD
Srho_003185-T1	SD
Srho_003186-T1	SD
Srho_003187-T1	SD
Srho_003190-T1	SD
Srho_003194-T1	SD
Srho_003195-T1	SD
Srho_003197-T1	SD
Srho_003200-T1	SD
Srho_003201-T1	SD
Srho_003205-T1	SD
Srho_003206-T1	SD
Srho_003209-T1	SD
Srho_003210-T1	SD
Srho_003213-T1	SD
Srho_003215-T1	SD
Srho_003217-T1	SD
Srho_003220-T1	SD
Srho_003223-T1	SD
Srho_003224-T1	SD
Srho_003233-T1	SD
Srho_003234-T1	SD
Srho_003237-T1	SD
Srho_003241-T1	SD
Srho_003252-T1	SD
Srho_003257-T1	SD
Srho_003259-T1	SD
Srho_003268-T1	SD
Srho_003269-T1	SD
Srho_003271-T1	SD
Srho_003272-T1	SD
Srho_003275-T1	SD
Srho_003276-T1	SD
Srho_003277-T1	SD
Srho_003278-T1	SD
Srho_003289-T1	SD
Srho_003290-T1	SD
Srho_003291-T1	SD
Srho_003293-T1	SD
Srho_003294-T2	SD
Srho_003302-T1	SD
Srho_003303-T1	SD
Srho_003304-T1	SD
Srho_003307-T1	SD
Srho_003309-T1	SD
Srho_003310-T1	SD
Srho_003311-T1	SD
Srho_003312-T1	SD
Srho_003314-T1	SD
Srho_003317-T1	SD
Srho_003318-T1	SD
Srho_003322-T1	SD
Srho_003327-T1	SD
Srho_003334-T1	SD
Srho_003335-T1	SD
Srho_003337-T1	SD
Srho_003338-T1	SD
Srho_003339-T1	SD
Srho_003341-T1	SD
Srho_003343-T1	SD
Srho_003345-T1	SD
Srho_003348-T1	SD
Srho_003354-T1	SD
Srho_003355-T1	SD
Srho_003358-T1	SD
Srho_003359-T1	SD
Srho_003360-T1	SD
Srho_003363-T1	SD
Srho_003368-T1	SD
Srho_003369-T1	SD
Srho_003374-T1	SD
Srho_003377-T1	SD
Srho_003379-T1	SD
Srho_003380-T1	SD
Srho_003381-T1	SD
Srho_003382-T1	SD
Srho_003383-T1	SD
Srho_003384-T1	SD
Srho_003386-T1	SD
Srho_003387-T1	SD
Srho_003388-T1	SD
Srho_003392-T1	SD
Srho_003396-T1	SD
Srho_003398-T1	SD
Srho_003399-T1	SD
Srho_003401-T1	SD
Srho_003402-T1	SD
Srho_003404-T1	SD
Srho_003405-T1	SD
Srho_003406-T1	SD
Srho_003410-T1	SD
Srho_003411-T1	SD
Srho_003412-T1	SD
Srho_003415-T1	SD
Srho_003418-T1	SD
Srho_003419-T1	SD
Srho_003420-T1	SD
Srho_003421-T1	SD
Srho_003425-T1	SD
Srho_003429-T1	SD
Srho_003430-T1	SD
Srho_003431-T1	SD
Srho_003432-T1	SD
Srho_003433-T1	SD
Srho_003435-T1	SD
Srho_003436-T1	SD
Srho_003437-T1	SD
Srho_003439-T1	SD
Srho_003442-T1	SD
Srho_003443-T1	SD
Srho_003444-T1	SD
Srho_003447-T1	SD
Srho_003448-T1	SD
Srho_003449-T1	SD
Srho_003451-T1	SD
Srho_003454-T1	SD
Srho_003459-T1	SD
Srho_003464-T1	SD
Srho_003465-T1	SD
Srho_003466-T1	SD
Srho_003468-T1	SD
Srho_003474-T1	SD
Srho_003475-T1	SD
Srho_003478-T1	SD
Srho_003480-T1	SD
Srho_003485-T1	SD
Srho_003488-T1	SD
Srho_003489-T1	SD
Srho_003491-T1	SD
Srho_003493-T1	SD
Srho_003498-T1	SD
Srho_003499-T1	SD
Srho_003501-T1	SD
Srho_003505-T1	SD
Srho_003507-T1	SD
Srho_003508-T1	SD
Srho_003512-T1	SD
Srho_003515-T2	SD
Srho_003516-T1	SD
Srho_003522-T1	SD
Srho_003524-T1	SD
Srho_003529-T1	SD
Srho_003533-T1	SD
Srho_003534-T1	SD
Srho_003543-T1	SD
Srho_003545-T1	SD
Srho_003548-T1	SD
Srho_003551-T1	SD
Srho_003561-T1	SD
Srho_003562-T1	SD
Srho_003567-T1	SD
Srho_003571-T1	SD
Srho_003572-T1	SD
Srho_003573-T1	SD
Srho_003577-T1	SD
Srho_003580-T1	SD
Srho_003584-T1	SD
Srho_003585-T1	SD
Srho_003591-T1	SD
Srho_003593-T1	SD
Srho_003596-T1	SD
Srho_003597-T1	SD
Srho_003601-T1	SD
Srho_003604-T1	SD
Srho_003606-T1	SD
Srho_003607-T1	SD
Srho_003608-T1	SD
Srho_003616-T1	SD
Srho_003618-T1	SD
Srho_003621-T1	SD
Srho_003625-T1	SD
Srho_003628-T1	SD
Srho_003632-T1	SD
Srho_003633-T1	SD
Srho_003634-T1	SD
Srho_003638-T1	SD
Srho_003646-T1	SD
Srho_003648-T1	SD
Srho_003652-T1	SD
Srho_003654-T1	SD
Srho_003659-T1	SD
Srho_003665-T1	SD
Srho_003667-T1	SD
Srho_003668-T1	SD
Srho_003675-T1	SD
Srho_003676-T1	SD
Srho_003677-T1	SD
Srho_003678-T1	SD
Srho_003679-T1	SD
Srho_003688-T1	SD
Srho_003691-T1	SD
Srho_003693-T1	SD
Srho_003694-T1	SD
Srho_003701-T1	SD
Srho_003702-T1	SD
Srho_003705-T1	SD
Srho_003712-T1	SD
Srho_003713-T1	SD
Srho_003714-T1	SD
Srho_003721-T1	SD
Srho_003727-T1	SD
Srho_003731-T1	SD
Srho_003732-T1	SD
Srho_003733-T1	SD
Srho_003736-T1	SD
Srho_003741-T1	SD
Srho_003743-T1	SD
Srho_003744-T1	SD
Srho_003745-T1	SD
Srho_003757-T1	SD
Srho_003759-T1	SD
Srho_003760-T1	SD
Srho_003763-T2	SD
Srho_003767-T1	SD
Srho_003769-T1	SD
Srho_003775-T1	SD
Srho_003782-T1	SD
Srho_003784-T1	SD
Srho_003785-T1	SD
Srho_003787-T1	SD
Srho_003793-T1	SD
Srho_003794-T1	SD
Srho_003797-T1	SD
Srho_003798-T1	SD
Srho_003799-T1	SD
Srho_003803-T1	SD
Srho_003805-T1	SD
Srho_003812-T1	SD
Srho_003817-T1	SD
Srho_003823-T1	SD
Srho_003979-T1	SD
Srho_003988-T1	SD
Srho_003989-T1	SD
Srho_003990-T1	SD
Srho_003991-T1	SD
Srho_003997-T1	SD
Srho_003998-T1	SD
Srho_004000-T1	SD
Srho_004001-T1	SD
Srho_004006-T1	SD
Srho_004007-T1	SD
Srho_004008-T1	SD
Srho_004009-T1	SD
Srho_004010-T1	SD
Srho_004013-T1	SD
Srho_004014-T1	SD
Srho_004018-T1	SD
Srho_004030-T1	SD
Srho_004053-T1	SD
Srho_004054-T1	SD
Srho_004055-T1	SD
Srho_004056-T1	SD
Srho_004062-T1	SD
Srho_004065-T1	SD
Srho_004071-T1	SD
Srho_004072-T1	SD
Srho_004080-T1	SD
Srho_004081-T1	SD
Srho_004084-T1	SD
Srho_004085-T1	SD
Srho_004089-T1	SD
Srho_004091-T1	SD
Srho_004092-T1	SD
Srho_004093-T1	SD
Srho_004095-T1	SD
Srho_004098-T1	SD
Srho_004099-T1	SD
Srho_004103-T1	SD
Srho_004104-T1	SD
Srho_004107-T1	SD
Srho_004112-T1	SD
Srho_004114-T1	SD
Srho_004123-T1	SD
Srho_004126-T1	SD
Srho_004128-T1	SD
Srho_004129-T1	SD
Srho_004131-T1	SD
Srho_004132-T1	SD
Srho_004133-T1	SD
Srho_004134-T2	SD
Srho_004135-T1	SD
Srho_004136-T1	SD
Srho_004138-T1	SD
Srho_004139-T1	SD
Srho_004147-T1	SD
Srho_004151-T1	SD
Srho_004160-T1	SD
Srho_004196-T1	SD
Srho_004197-T1	SD
Srho_004201-T1	SD
Srho_004202-T1	SD
Srho_004209-T1	SD
Srho_004210-T1	SD
Srho_004212-T1	SD
Srho_004213-T1	SD
Srho_004214-T1	SD
Srho_004217-T1	SD
Srho_004218-T1	SD
Srho_004219-T1	SD
Srho_004220-T1	SD
Srho_004221-T1	SD
Srho_004223-T1	SD
Srho_004224-T1	SD
Srho_004231-T1	SD
Srho_004232-T1	SD
Srho_004233-T1	SD
Srho_004238-T1	SD
Srho_004239-T1	SD
Srho_004250-T1	SD
Srho_004252-T1	SD
Srho_004254-T1	SD
Srho_004257-T1	SD
Srho_004258-T1	SD
Srho_004265-T1	SD
Srho_004273-T1	SD
Srho_004279-T1	SD
Srho_004280-T1	SD
Srho_004282-T1	SD
Srho_004283-T1	SD
Srho_004288-T1	SD
Srho_004289-T1	SD
Srho_004290-T1	SD
Srho_004292-T1	SD
Srho_004293-T1	SD
Srho_004294-T1	SD
Srho_004295-T1	SD
Srho_004296-T1	SD
Srho_004301-T1	SD
Srho_004308-T1	SD
Srho_004309-T1	SD
Srho_004314-T1	SD
Srho_004317-T1	SD
Srho_004331-T1	SD
Srho_004336-T1	SD
Srho_004342-T1	SD
Srho_004343-T1	SD
Srho_004344-T1	SD
Srho_004348-T1	SD
Srho_004358-T1	SD
Srho_004359-T1	SD
Srho_004362-T1	SD
Srho_004364-T1	SD
Srho_004371-T1	SD
Srho_004373-T1	SD
Srho_004377-T1	SD
Srho_004387-T1	SD
Srho_004460-T1	SD
Srho_004474-T1	SD
Srho_004491-T1	SD
Srho_004493-T1	SD
Srho_004494-T1	SD
Srho_004498-T1	SD
Srho_004499-T1	SD
Srho_004502-T1	SD
Srho_004504-T1	SD
Srho_004508-T1	SD
Srho_004510-T1	SD
Srho_004512-T1	SD
Srho_004514-T1	SD
Srho_004525-T1	SD
Srho_004526-T1	SD
Srho_004532-T1	SD
Srho_004533-T1	SD
Srho_004534-T1	SD
Srho_004536-T2	SD
Srho_004538-T1	SD
Srho_004545-T1	SD
Srho_004549-T1	SD
Srho_004556-T1	SD
Srho_004562-T1	SD
Srho_004564-T1	SD
Srho_004565-T1	SD
Srho_004568-T1	SD
Srho_004572-T1	SD
Srho_004575-T1	SD
Srho_004577-T1	SD
Srho_004586-T1	SD
Srho_004587-T1	SD
Srho_004588-T1	SD
Srho_004594-T1	SD
Srho_004595-T2	SD
Srho_004597-T1	SD
Srho_004598-T1	SD
Srho_004599-T1	SD
Srho_004600-T1	SD
Srho_004601-T1	SD
Srho_004602-T1	SD
Srho_004603-T1	SD
Srho_004604-T1	SD
Srho_004605-T1	SD
Srho_004608-T1	SD
Srho_004612-T1	SD
Srho_004614-T1	SD
Srho_004617-T1	SD
Srho_004620-T2	SD
Srho_004621-T1	SD
Srho_004622-T1	SD
Srho_004623-T1	SD
Srho_004624-T1	SD
Srho_004625-T1	SD
Srho_004629-T1	SD
Srho_004631-T1	SD
Srho_004633-T1	SD
Srho_004634-T1	SD
Srho_004636-T1	SD
Srho_004637-T1	SD
Srho_004639-T1	SD
Srho_004641-T1	SD
Srho_004644-T1	SD
Srho_004647-T1	SD
Srho_004649-T1	SD
Srho_004650-T1	SD
Srho_004655-T1	SD
Srho_004656-T1	SD
Srho_004659-T1	SD
Srho_004660-T1	SD
Srho_004661-T1	SD
Srho_004663-T1	SD
Srho_004664-T1	SD
Srho_004668-T1	SD
Srho_004669-T1	SD
Srho_004670-T1	SD
Srho_004671-T1	SD
Srho_004672-T1	SD
Srho_004674-T1	SD
Srho_004676-T1	SD
Srho_004677-T1	SD
Srho_004679-T1	SD
Srho_004680-T1	SD
Srho_004682-T1	SD
Srho_004683-T1	SD
Srho_004684-T1	SD
Srho_004685-T1	SD
Srho_004687-T1	SD
Srho_004688-T1	SD
Srho_004689-T2	SD
Srho_004690-T3	SD
Srho_004692-T1	SD
Srho_004693-T1	SD
Srho_004696-T1	SD
Srho_004700-T1	SD
Srho_004703-T1	SD
Srho_004704-T1	SD
Srho_004705-T1	SD
Srho_004706-T1	SD
Srho_004707-T1	SD
Srho_004711-T1	SD
Srho_004712-T1	SD
Srho_004714-T1	SD
Srho_004716-T1	SD
Srho_004719-T1	SD
Srho_004720-T1	SD
Srho_004721-T1	SD
Srho_004724-T1	SD
Srho_004725-T1	SD
Srho_004726-T1	SD
Srho_004729-T1	SD
Srho_004731-T1	SD
Srho_004733-T1	SD
Srho_004734-T1	SD
Srho_004738-T1	SD
Srho_004746-T1	SD
Srho_004747-T1	SD
Srho_004748-T1	SD
Srho_004755-T1	SD
Srho_004756-T1	SD
Srho_004758-T1	SD
Srho_004760-T1	SD
Srho_004761-T1	SD
Srho_004762-T1	SD
Srho_004763-T1	SD
Srho_004766-T1	SD
Srho_004767-T1	SD
Srho_004769-T1	SD
Srho_004772-T1	SD
Srho_004781-T1	SD
Srho_004783-T1	SD
Srho_004784-T1	SD
Srho_004788-T1	SD
Srho_004789-T1	SD
Srho_004792-T1	SD
Srho_004793-T1	SD
Srho_004794-T1	SD
Srho_004795-T1	SD
Srho_004796-T1	SD
Srho_004797-T1	SD
Srho_004798-T1	SD
Srho_004800-T1	SD
Srho_004805-T1	SD
Srho_004806-T1	SD
Srho_004807-T1	SD
Srho_004809-T1	SD
Srho_004817-T1	SD
Srho_004820-T1	SD
Srho_004822-T1	SD
Srho_004823-T1	SD
Srho_004824-T1	SD
Srho_004825-T1	SD
Srho_004826-T1	SD
Srho_004827-T1	SD
Srho_004830-T1	SD
Srho_004832-T1	SD
Srho_004835-T1	SD
Srho_004836-T1	SD
Srho_004838-T1	SD
Srho_004840-T1	SD
Srho_004842-T1	SD
Srho_004846-T1	SD
Srho_004848-T1	SD
Srho_004852-T1	SD
Srho_004855-T1	SD
Srho_004866-T1	SD
Srho_004867-T1	SD
Srho_004868-T1	SD
Srho_004869-T1	SD
Srho_004872-T1	SD
Srho_004873-T1	SD
Srho_004875-T1	SD
Srho_004879-T1	SD
Srho_004880-T1	SD
Srho_004884-T1	SD
Srho_004889-T1	SD
Srho_004892-T1	SD
Srho_004893-T1	SD
Srho_004908-T1	SD
Srho_004910-T1	SD
Srho_004914-T1	SD
Srho_004918-T1	SD
Srho_004920-T1	SD
Srho_004921-T1	SD
Srho_004929-T1	SD
Srho_004933-T1	SD
Srho_004939-T1	SD
Srho_004941-T1	SD
Srho_004945-T1	SD
Srho_004946-T1	SD
Srho_004962-T1	SD
Srho_004972-T2	SD
Srho_004982-T1	SD
Srho_004984-T1	SD
Srho_004989-T1	SD
Srho_004993-T1	SD
Srho_005027-T1	SD
Srho_005031-T1	SD
Srho_005037-T1	SD
Srho_005039-T1	SD
Srho_005040-T1	SD
Srho_005042-T1	SD
Srho_005058-T1	SD
Srho_005068-T1	SD
Srho_005071-T1	SD
Srho_005074-T1	SD
Srho_005075-T3	SD
Srho_005077-T1	SD
Srho_005088-T1	SD
Srho_005089-T1	SD
Srho_005091-T1	SD
Srho_005095-T1	SD
Srho_005096-T1	SD
Srho_005097-T1	SD
Srho_005099-T1	SD
Srho_005103-T1	SD
Srho_005105-T1	SD
Srho_005106-T1	SD
Srho_005109-T1	SD
Srho_005110-T1	SD
Srho_005114-T1	SD
Srho_005117-T1	SD
Srho_005121-T1	SD
Srho_005125-T1	SD
Srho_005128-T1	SD
Srho_005129-T1	SD
Srho_005150-T2	SD
Srho_005152-T1	SD
Srho_005155-T1	SD
Srho_005161-T1	SD
Srho_005162-T1	SD
Srho_005163-T1	SD
Srho_005164-T1	SD
Srho_005167-T1	SD
Srho_005168-T1	SD
Srho_005169-T1	SD
Srho_005170-T2	SD
Srho_005177-T1	SD
Srho_005179-T1	SD
Srho_005180-T1	SD
Srho_005182-T1	SD
Srho_005184-T1	SD
Srho_005191-T1	SD
Srho_005197-T1	SD
Srho_005198-T1	SD
Srho_005199-T1	SD
Srho_005207-T1	SD
Srho_005209-T1	SD
Srho_005210-T1	SD
Srho_005220-T1	SD
Srho_005221-T1	SD
Srho_005225-T1	SD
Srho_005226-T1	SD
Srho_005228-T1	SD
Srho_005229-T1	SD
Srho_005231-T1	SD
Srho_005232-T1	SD
Srho_005233-T1	SD
Srho_005236-T1	SD
Srho_005237-T1	SD
Srho_005239-T1	SD
Srho_005240-T2	SD
Srho_005241-T1	SD
Srho_005243-T1	SD
Srho_005244-T1	SD
Srho_005247-T1	SD
Srho_005249-T1	SD
Srho_005251-T1	SD
Srho_005253-T1	SD
Srho_005254-T1	SD
Srho_005255-T1	SD
Srho_005257-T1	SD
Srho_005258-T1	SD
Srho_005259-T1	SD
Srho_005263-T1	SD
Srho_005265-T1	SD
Srho_005266-T1	SD
Srho_005268-T1	SD
Srho_005269-T1	SD
Srho_005270-T1	SD
Srho_005276-T1	SD
Srho_005277-T1	SD
Srho_005278-T1	SD
Srho_005279-T1	SD
Srho_005284-T1	SD
Srho_005286-T1	SD
Srho_005289-T1	SD
Srho_005290-T1	SD
Srho_005293-T1	SD
Srho_005296-T1	SD
Srho_005298-T1	SD
Srho_005299-T1	SD
Srho_005300-T1	SD
Srho_005302-T1	SD
Srho_005305-T1	SD
Srho_005306-T1	SD
Srho_005312-T1	SD
Srho_005313-T1	SD
Srho_005317-T1	SD
Srho_005318-T1	SD
Srho_005320-T1	SD
Srho_005321-T1	SD
Srho_005325-T1	SD
Srho_005326-T1	SD
Srho_005329-T1	SD
Srho_005331-T1	SD
Srho_005332-T1	SD
Srho_005334-T1	SD
Srho_005340-T1	SD
Srho_005344-T1	SD
Srho_005352-T1	SD
Srho_005353-T1	SD
Srho_005355-T1	SD
Srho_005357-T1	SD
Srho_005358-T1	SD
Srho_005359-T1	SD
Srho_005360-T1	SD
Srho_005361-T1	SD
Srho_005365-T1	SD
Srho_005367-T1	SD
Srho_005368-T1	SD
Srho_005369-T1	SD
Srho_005370-T1	SD
Srho_005373-T1	SD
Srho_005374-T1	SD
Srho_005376-T1	SD
Srho_005378-T1	SD
Srho_005379-T1	SD
Srho_005383-T1	SD
Srho_005385-T1	SD
Srho_005386-T1	SD
Srho_005387-T1	SD
Srho_005390-T1	SD
Srho_005391-T1	SD
Srho_005392-T1	SD
Srho_005394-T1	SD
Srho_005395-T1	SD
Srho_005398-T1	SD
Srho_005399-T1	SD
Srho_005400-T1	SD
Srho_005403-T1	SD
Srho_005406-T1	SD
Srho_005409-T1	SD
Srho_005410-T1	SD
Srho_005414-T1	SD
Srho_005419-T1	SD
Srho_005421-T1	SD
Srho_005422-T1	SD
Srho_005425-T1	SD
Srho_005426-T1	SD
Srho_005427-T1	SD
Srho_005428-T1	SD
Srho_005435-T1	SD
Srho_005438-T1	SD
Srho_005440-T1	SD
Srho_005442-T1	SD
Srho_005444-T1	SD
Srho_005445-T1	SD
Srho_005448-T1	SD
Srho_005449-T1	SD
Srho_005451-T1	SD
Srho_005457-T1	SD
Srho_005467-T1	SD
Srho_005469-T1	SD
Srho_005472-T1	SD
Srho_005473-T1	SD
Srho_005478-T2	SD
Srho_005485-T1	SD
Srho_005486-T1	SD
Srho_005487-T1	SD
Srho_005488-T1	SD
Srho_005489-T1	SD
Srho_005490-T1	SD
Srho_005491-T1	SD
Srho_005492-T1	SD
Srho_005493-T1	SD
Srho_005494-T1	SD
Srho_005495-T1	SD
Srho_005496-T2	SD
Srho_005497-T1	SD
Srho_005498-T1	SD
Srho_005533-T1	SD
Srho_005539-T1	SD
Srho_005542-T1	SD
Srho_005560-T1	SD
Srho_005563-T1	SD
Srho_005565-T1	SD
Srho_005567-T1	SD
Srho_005580-T1	SD
Srho_005585-T1	SD
Srho_005592-T1	SD
Srho_005608-T1	SD
Srho_005617-T1	SD
Srho_005618-T1	SD
Srho_005626-T1	SD
Srho_005635-T1	SD
Srho_005638-T1	SD
Srho_005639-T1	SD
Srho_005649-T1	SD
Srho_005658-T1	SD
Srho_005659-T1	SD
Srho_005666-T1	SD
Srho_005667-T1	SD
Srho_005669-T1	SD
Srho_005670-T1	SD
Srho_005672-T1	SD
Srho_005673-T1	SD
Srho_005675-T1	SD
Srho_005676-T1	SD
Srho_005677-T1	SD
Srho_005681-T1	SD
Srho_005682-T1	SD
Srho_005683-T1	SD
Srho_005686-T1	SD
Srho_005689-T1	SD
Srho_005690-T1	SD
Srho_005691-T1	SD
Srho_005692-T1	SD
Srho_005694-T1	SD
Srho_005695-T1	SD
Srho_005696-T2	SD
Srho_005699-T1	SD
Srho_005700-T1	SD
Srho_005710-T1	SD
Srho_005712-T1	SD
Srho_005718-T1	SD
Srho_005721-T1	SD
Srho_005725-T1	SD
Srho_005726-T1	SD
Srho_005731-T1	SD
Srho_005732-T1	SD
Srho_005735-T1	SD
Srho_005736-T1	SD
Srho_005737-T1	SD
Srho_005738-T1	SD
Srho_005743-T1	SD
Srho_005747-T1	SD
Srho_005749-T1	SD
Srho_005750-T1	SD
Srho_005753-T1	SD
Srho_005754-T1	SD
Srho_005757-T1	SD
Srho_005758-T1	SD
Srho_005760-T1	SD
Srho_005764-T1	SD
Srho_005765-T1	SD
Srho_005768-T1	SD
Srho_005770-T1	SD
Srho_005774-T1	SD
Srho_005775-T1	SD
Srho_005778-T1	SD
Srho_005779-T1	SD
Srho_005780-T1	SD
Srho_005781-T1	SD
Srho_005785-T1	SD
Srho_005786-T1	SD
Srho_005790-T1	SD
Srho_005791-T1	SD
Srho_005793-T1	SD
Srho_005798-T1	SD
Srho_005800-T1	SD
Srho_005802-T1	SD
Srho_005803-T1	SD
Srho_005804-T1	SD
Srho_005805-T1	SD
Srho_005806-T1	SD
Srho_005808-T1	SD
Srho_005812-T1	SD
Srho_005813-T1	SD
Srho_005814-T1	SD
Srho_005815-T1	SD
Srho_005818-T1	SD
Srho_005820-T1	SD
Srho_005822-T1	SD
Srho_005823-T2	SD
Srho_005824-T1	SD
Srho_005827-T1	SD
Srho_005828-T1	SD
Srho_005831-T1	SD
Srho_005832-T1	SD
Srho_005833-T1	SD
Srho_005834-T1	SD
Srho_005835-T1	SD
Srho_005843-T1	SD
Srho_005847-T1	SD
Srho_005848-T1	SD
Srho_005849-T1	SD
Srho_005853-T1	SD
Srho_005855-T1	SD
Srho_005857-T1	SD
Srho_005861-T1	SD
Srho_005862-T1	SD
Srho_005863-T1	SD
Srho_005864-T1	SD
Srho_005866-T1	SD
Srho_005868-T1	SD
Srho_005869-T1	SD
Srho_005870-T1	SD
Srho_005874-T1	SD
Srho_005875-T1	SD
Srho_005884-T1	SD
Srho_005886-T1	SD
Srho_005888-T1	SD
Srho_005889-T1	SD
Srho_005891-T1	SD
Srho_005893-T1	SD
Srho_005894-T1	SD
Srho_005896-T1	SD
Srho_005900-T1	SD
Srho_005902-T1	SD
Srho_005903-T1	SD
Srho_005912-T1	SD
Srho_005913-T1	SD
Srho_005920-T1	SD
Srho_005921-T1	SD
Srho_005922-T1	SD
Srho_005923-T1	SD
Srho_005924-T1	SD
Srho_005925-T1	SD
Srho_005926-T1	SD
Srho_005927-T1	SD
Srho_005939-T1	SD
Srho_005940-T1	SD
Srho_005943-T1	SD
Srho_005944-T1	SD
Srho_005947-T1	SD
Srho_005949-T1	SD
Srho_005950-T1	SD
Srho_005952-T1	SD
Srho_005959-T1	SD
Srho_005960-T1	SD
Srho_005962-T1	SD
Srho_005964-T1	SD
Srho_005965-T1	SD
Srho_005966-T1	SD
Srho_006008-T1	SD
Srho_006012-T1	SD
Srho_006013-T1	SD
Srho_006015-T1	SD
Srho_006016-T1	SD
Srho_006020-T2	SD
Srho_006021-T1	SD
Srho_006024-T1	SD
Srho_006025-T1	SD
Srho_006026-T1	SD
Srho_006028-T1	SD
Srho_006029-T1	SD
Srho_006030-T1	SD
Srho_006031-T1	SD
Srho_006032-T1	SD
Srho_006033-T1	SD
Srho_006036-T1	SD
Srho_006038-T1	SD
Srho_006040-T1	SD
Srho_006044-T1	SD
Srho_006045-T1	SD
Srho_006047-T1	SD
Srho_006050-T1	SD
Srho_006051-T1	SD
Srho_006053-T1	SD
Srho_006054-T1	SD
Srho_006058-T1	SD
Srho_006059-T1	SD
Srho_006061-T1	SD
Srho_006065-T1	SD
Srho_006066-T1	SD
Srho_006068-T1	SD
Srho_006070-T1	SD
Srho_006071-T1	SD
Srho_006072-T1	SD
Srho_006075-T1	SD
Srho_006076-T1	SD
Srho_006083-T1	SD
Srho_006087-T1	SD
Srho_006091-T1	SD
Srho_006094-T1	SD
Srho_006096-T1	SD
Srho_006098-T1	SD
Srho_006099-T1	SD
Srho_006100-T1	SD
Srho_006101-T1	SD
Srho_006104-T1	SD
Srho_006106-T1	SD
Srho_006107-T1	SD
Srho_006110-T1	SD
Srho_006111-T1	SD
Srho_006112-T1	SD
Srho_006113-T1	SD
Srho_006114-T1	SD
Srho_006117-T1	SD
Srho_006123-T1	SD
Srho_006124-T1	SD
Srho_006131-T1	SD
Srho_006134-T1	SD
Srho_006141-T1	SD
Srho_006144-T1	SD
Srho_006149-T1	SD
Srho_006155-T1	SD
Srho_006156-T1	SD
Srho_006157-T2	SD
Srho_006162-T1	SD
Srho_006164-T1	SD
Srho_006165-T1	SD
Srho_006169-T1	SD
Srho_006172-T1	SD
Srho_006177-T1	SD
[truncated: 19,611 more rows]
